# Supplementary material for: Level of health literacy in Latvia and Lithuania: a population-based study
Source: Arch Public Health. 2022 Jul 11;80:166. doi: 10.1186/s13690-022-00886-3 (PMC9275389; doi:10.1186/s13690-022-00886-3)
Supplement: Supplementary file 3 — Additional file 3. [file 13690_2022_886_MOESM3_ESM.xlsx]

## Sheet: Health Literacy Survery LV LT
User Language	If you are at least 18 years old and you agree to the statement above, please mark “Agree”:	Country	What is your gender?	What is your age?	What is your level of education?2	What is your status of employment?	How would you assess your financial situation?	How would you assess your social status?	How frequently did you use health services in the last 12 months (e.g. emergency services, hospital services, doctor visits, etc.)?	Q1	Q2	Q3	Q4	Q5	Q6	Q7	Q8	Q9	Q10	Q11	Q12	Q13	Q14	Q15	Q16	Q17	Q18	Q19	Q20	Q21	Q22	Q23	Q24	Q25	Q26	Q27	Q28	Q29	Q30	Q31	Q32	Q33	Q34	Q35	Q36	Q37	Q38	Q39	Q40
LV	Agree	Latvia	Female	18 - 25	Upper secondary education	Unemployed	Average	Upper middle	1 – 4 times	Fairly easy	Fairly easy	Very easy	Very easy	Very easy	Very easy	Fairly easy	Very easy	Fairly easy	Fairly easy	Fairly difficult	Fairly easy	Fairly easy	Very easy	Very easy	Fairly easy	Very easy	Very easy	Fairly easy	Fairly easy	Very easy	Very easy	Fairly easy	Fairly easy	Fairly easy	Very easy	Fairly easy	Fairly easy	Fairly easy	Fairly easy	Very easy	Very easy	Very easy	Very easy	Fairly easy	Fairly difficult	Fairly easy	Very easy	Very easy	Fairly easy
LV	Agree	Latvia	Female	36 - 45	Higher education	Full-time	Average	Middle	1 – 4 times	Fairly easy	Fairly difficult	Fairly easy	Fairly difficult	Fairly easy	Fairly easy	Fairly difficult	Fairly easy	Fairly difficult	Very difficult	Fairly difficult	Fairly difficult	Fairly easy	Fairly easy	Fairly easy	Fairly easy	Fairly easy	Fairly difficult	Fairly easy	Fairly easy	Fairly easy	Fairly easy	Fairly easy	Fairly easy	Fairly difficult	Fairly easy	Fairly difficult	Fairly difficult	Very difficult	Fairly difficult	Very difficult	Fairly easy	Fairly easy	Fairly difficult	Very difficult	Fairly difficult	Fairly difficult	Fairly difficult	Fairly difficult	Fairly difficult
RU	Agree	Latvia	Female	66 - 75	Post-secondary education	Retired	Very poor	Middle	8 times and more	Fairly difficult	Very difficult	Very easy	Fairly easy	Fairly easy	Very easy	Fairly difficult	Very easy	Fairly easy	Fairly easy	Fairly easy	Very easy	Very easy	Very easy	Very easy	Very easy	Fairly easy	Fairly easy	Very easy	Very easy	Very easy	Very easy	Very easy	Fairly easy	Very easy	Very easy	Very easy	Fairly easy	Fairly easy	Very difficult	Very difficult	Fairly easy	Fairly easy	Very difficult	Very difficult	Very easy	Fairly difficult	Fairly easy	Very easy	Fairly easy
LV	Agree	Latvia	Female	76 and older	Upper secondary education	Retired	Average	Middle	8 times and more	Fairly easy	Fairly easy	Fairly easy	Fairly easy	Fairly easy	Fairly easy	Fairly difficult	Fairly easy	Very difficult	Fairly difficult	Fairly difficult	Fairly difficult	Fairly difficult	Very easy	Very easy	Fairly easy	Very difficult	Very difficult	Very difficult	Fairly easy	Fairly easy	Fairly easy	Fairly easy	Very difficult	Fairly easy	Fairly easy	Fairly easy	Fairly difficult	Fairly easy	Fairly easy	Fairly easy	Fairly difficult	Very difficult	Very difficult	Very difficult	Fairly difficult	Fairly easy	Fairly easy	Fairly easy	Very difficult
RU	Agree	Latvia	Male	76 and older	Post-secondary education	Retired	Average	Middle	1 – 4 times	Fairly difficult	Fairly difficult	Fairly difficult	Very easy	Fairly easy	Very easy	Fairly difficult	Fairly easy	Fairly difficult	Fairly easy	Fairly difficult	Fairly difficult	Fairly easy	Very easy	Very easy	Very easy	Fairly easy	Fairly difficult	Very difficult	Fairly easy	Very easy	Fairly easy	Fairly easy	Fairly difficult	Fairly easy	Very difficult	Very difficult	Very difficult	Very difficult	Very difficult	Very difficult	Fairly easy	Fairly difficult	Very difficult	Very difficult	Fairly difficult	Very difficult	Very difficult	Fairly difficult	Fairly difficult
RU	Agree	Latvia	Female	36 - 45	Higher education	Full-time	Average	Middle	0 times	Fairly easy	Fairly easy	Fairly easy	Fairly difficult	Fairly easy	Fairly easy	Fairly easy	Fairly easy	Fairly easy	Fairly difficult	Fairly easy	Fairly easy	Fairly difficult	Very easy	Very easy	Very easy	Very easy	Fairly easy	Very easy	Very easy	Very easy	Very easy	Very easy	Very easy	Fairly easy	Very easy	Fairly easy	Fairly easy	Fairly easy	Fairly easy	Fairly easy	Very easy	Very easy	Very easy	Fairly easy	Fairly easy	Fairly easy	Fairly easy	Fairly easy	Fairly easy
LV	Agree	Latvia	Male	26 - 35	Higher education	Full-time	Above average	Middle	0 times	Fairly difficult	Fairly difficult	Fairly difficult	Fairly difficult	Fairly difficult	Fairly easy	Fairly difficult	Fairly easy	Fairly difficult	Very difficult	Very difficult	Very difficult	Very difficult	Fairly easy	Fairly easy	Fairly difficult	Fairly easy	Very difficult	Very difficult	Fairly difficult	Fairly easy	Fairly easy	Fairly easy	Fairly difficult	Fairly easy	Fairly easy	Fairly easy	Fairly easy	Fairly difficult	Fairly easy	Fairly difficult	Fairly easy	Fairly easy	Fairly difficult	Fairly difficult	Fairly difficult	Fairly easy	Fairly easy	Fairly difficult	Fairly easy
LV	Agree	Latvia	Female	26 - 35	Higher education	Full-time	Average	Middle	0 times	Fairly difficult	Fairly easy	Fairly difficult	Fairly easy	Fairly difficult	Fairly easy	Fairly difficult	Fairly easy	Fairly easy	Fairly easy	Fairly difficult	Fairly easy	Fairly easy	Fairly easy	Fairly easy	Fairly difficult	Fairly difficult	Fairly easy	Fairly difficult	Fairly difficult	Fairly easy	Fairly easy	Fairly easy	Fairly difficult	Fairly easy	Fairly easy	Fairly easy	Fairly difficult	Fairly easy	Fairly easy	Fairly easy	Fairly difficult	Fairly easy	Fairly easy	Fairly easy	Fairly difficult	Very easy	Fairly easy	Fairly difficult	Fairly easy
LV	Agree	Latvia	Male	26 - 35	Higher education	Part-time	Average	Middle	1 – 4 times	Fairly difficult	Fairly difficult	Fairly easy	Fairly easy	Fairly difficult	Fairly easy	Fairly easy	Fairly easy	Fairly difficult	Fairly difficult	Fairly easy	Fairly easy	Fairly difficult	Fairly easy	Fairly easy	Fairly easy	Fairly easy	Fairly difficult	Fairly difficult	Fairly difficult	Fairly easy	Fairly difficult	Fairly difficult	Fairly easy	Fairly difficult	Fairly easy	Fairly difficult	Fairly easy	Fairly easy	Fairly easy	Fairly easy	Fairly easy	Fairly easy	Fairly difficult	Fairly difficult	Fairly difficult	Fairly easy	Fairly difficult	Fairly easy	Fairly difficult
RU	Agree	Latvia	Male	18 - 25	Upper secondary education	Full-time	Average	Middle	1 – 4 times	Fairly easy	Fairly difficult	Fairly difficult	Fairly easy	Fairly easy	Very easy	Fairly difficult	Fairly easy	Fairly difficult	Fairly difficult	Fairly difficult	Fairly difficult	Fairly easy	Fairly easy	Fairly easy	Fairly easy	Fairly difficult	Fairly difficult	Fairly easy	Fairly easy	Fairly difficult	Fairly easy	Very easy	Fairly difficult	Fairly difficult	Fairly difficult	Very difficult	Fairly difficult	Fairly easy	Fairly difficult	Fairly difficult	Very easy	Fairly easy	Fairly difficult	Very difficult	Fairly difficult	Fairly easy	Fairly easy	Fairly easy	Fairly difficult
LV	Agree	Latvia	Female	36 - 45	Higher education	Full-time	Average	Upper middle	1 – 4 times	Fairly difficult	Fairly difficult	Fairly difficult	Fairly difficult	Fairly easy	Fairly difficult	Fairly difficult	Fairly easy	Fairly easy	Fairly easy	Fairly easy	Fairly difficult	Fairly difficult	Fairly easy	Fairly easy	Fairly easy	Fairly easy	Fairly difficult	Fairly easy	Fairly difficult	Fairly easy	Fairly easy	Fairly easy	Fairly easy	Fairly easy	Fairly easy	Fairly easy	Fairly difficult	Fairly difficult	Fairly easy	Fairly difficult	Fairly easy	Fairly easy	Fairly difficult	Fairly difficult	Fairly difficult	Fairly easy	Fairly difficult	Fairly difficult	Fairly difficult
RU	Agree	Latvia	Female	18 - 25	Higher education	Full-time	Average	Upper middle	1 – 4 times	Fairly easy	Fairly difficult	Fairly easy	Fairly difficult	Very difficult	Fairly difficult	Fairly difficult	Fairly easy	Fairly difficult	Very difficult	Fairly difficult	Very difficult	Fairly difficult	Fairly easy	Fairly easy	Fairly easy	Very easy	Fairly easy	Very difficult	Fairly difficult	Very easy	Fairly easy	Very easy	Very easy	Fairly difficult	Very difficult	Very difficult	Very difficult	Fairly difficult	Fairly easy	Fairly difficult	Very easy	Very easy	Very difficult	Very difficult	Fairly easy	Fairly difficult	Fairly difficult	Fairly easy	Fairly easy
LV	Agree	Latvia	Female	46 - 55	Higher education	Full-time	Average	Upper middle	0 times	Fairly easy	Fairly easy	Fairly easy	Fairly easy	Fairly easy	Fairly easy	Fairly easy	Fairly easy	Fairly easy	Fairly easy	Fairly difficult	Fairly easy		Fairly easy	Fairly easy	Fairly easy				Fairly easy	Fairly easy	Fairly difficult			Fairly difficult	Very difficult	Fairly difficult		Very difficult	Fairly difficult	Fairly easy	Fairly easy	Fairly easy	Fairly easy	Fairly difficult	Fairly difficult	Fairly easy	Fairly easy	Fairly easy	Fairly difficult
LV	Agree	Latvia	Male	46 - 55	Post-secondary education	Full-time	Average	Middle	1 – 4 times	Fairly easy	Fairly easy	Fairly difficult	Fairly difficult	Fairly easy	Fairly easy	Fairly difficult	Fairly easy	Fairly easy	Fairly difficult	Fairly difficult	Fairly easy	Fairly difficult	Fairly easy	Fairly difficult	Fairly easy	Fairly easy	Fairly difficult	Fairly difficult	Fairly difficult	Fairly easy	Fairly difficult	Fairly easy	Fairly easy	Fairly difficult	Fairly difficult	Fairly difficult	Fairly difficult	Fairly difficult	Fairly difficult	Fairly easy	Fairly easy	Fairly difficult	Fairly easy	Fairly difficult	Fairly difficult	Fairly easy	Fairly easy	Fairly easy	Fairly difficult
LV	Agree	Latvia	Male	26 - 35	Higher education	Full-time	Above average	Upper middle	1 – 4 times	Fairly easy	Fairly easy	Very easy	Fairly difficult	Fairly difficult	Fairly easy	Fairly easy	Fairly easy	Fairly difficult	Fairly difficult	Fairly difficult	Very difficult	Fairly easy	Fairly easy	Very easy	Fairly easy	Fairly easy	Fairly easy	Fairly easy	Fairly easy	Fairly easy	Fairly easy	Fairly easy	Fairly easy	Fairly easy	Fairly easy	Fairly easy	Fairly difficult	Fairly difficult	Fairly easy	Fairly easy	Very easy	Very easy	Very easy	Fairly difficult	Fairly easy	Fairly easy	Fairly easy	Very easy	Fairly easy
LV	Agree	Latvia	Female	18 - 25	Higher education	Full-time	Above average	High	5 – 8 times	Fairly difficult	Fairly difficult	Fairly easy	Fairly easy	Fairly easy	Fairly easy	Fairly difficult	Fairly easy	Fairly difficult	Fairly difficult	Fairly difficult	Fairly difficult	Fairly easy	Fairly easy	Fairly difficult	Fairly easy	Fairly easy	Fairly difficult	Fairly difficult	Fairly difficult	Fairly difficult	Fairly difficult	Fairly easy	Fairly difficult	Fairly difficult	Fairly difficult	Fairly difficult	Fairly easy	Fairly difficult	Fairly difficult	Fairly difficult	Fairly easy	Very difficult	Very difficult	Fairly difficult	Fairly difficult	Fairly easy	Fairly difficult	Fairly difficult	Very difficult
RU	Agree	Latvia	Female	18 - 25	Higher education	Full-time	Average	Upper middle	5 – 8 times	Fairly easy	Fairly difficult	Fairly difficult	Fairly difficult	Fairly easy	Fairly difficult	Fairly difficult	Fairly easy	Fairly difficult	Fairly difficult	Fairly difficult	Fairly difficult	Fairly easy	Fairly difficult	Fairly easy	Fairly easy	Very easy	Very easy	Fairly difficult	Fairly easy	Very easy	Fairly difficult	Fairly difficult	Very easy	Fairly easy	Fairly difficult	Fairly difficult	Very difficult	Fairly difficult	Fairly easy	Fairly difficult	Very easy	Very easy	Fairly easy	Fairly difficult	Fairly easy	Fairly easy	Fairly difficult	Fairly easy	Fairly easy
RU	Agree	Latvia	Male	26 - 35	Higher education	Full-time	Average	Upper middle	1 – 4 times	Fairly easy	Fairly easy	Very easy	Fairly easy	Fairly easy	Fairly easy	Fairly easy	Fairly easy	Fairly easy	Fairly difficult	Fairly easy	Fairly easy	Fairly easy	Fairly easy	Fairly easy	Fairly easy	Fairly easy	Fairly easy	Fairly easy	Fairly easy	Fairly easy	Fairly easy	Fairly easy	Fairly easy	Fairly difficult	Fairly difficult	Fairly difficult	Fairly easy	Fairly easy	Fairly easy	Fairly easy	Fairly easy	Fairly easy	Fairly easy	Fairly difficult	Fairly easy	Fairly easy	Fairly easy	Fairly easy	Fairly easy
LV	Agree	Latvia	Female	26 - 35	Higher education	Full-time	Average	Middle	1 – 4 times	Fairly easy	Fairly easy	Fairly difficult	Fairly easy	Fairly easy	Fairly easy	Fairly difficult	Fairly easy	Fairly difficult	Very difficult	Fairly difficult	Fairly difficult	Very difficult	Fairly easy	Very easy	Fairly easy	Very difficult	Very difficult	Fairly difficult	Very difficult	Fairly difficult	Very difficult	Fairly difficult	Fairly difficult	Fairly difficult	Very difficult	Very difficult	Very difficult	Very difficult	Fairly difficult	Fairly difficult	Fairly difficult	Very difficult	Very difficult	Very difficult	Fairly difficult	Fairly easy	Very difficult	Fairly difficult	Fairly difficult
RU	Agree	Latvia	Female	36 - 45	Higher education	Full-time	Average	Middle	5 – 8 times	Very easy	Very easy	Very easy	Fairly easy	Fairly easy	Very easy	Fairly easy	Very easy	Fairly easy	Fairly easy	Fairly easy	Fairly difficult	Fairly easy	Very easy	Very easy	Very easy	Fairly easy	Fairly difficult	Fairly easy	Very easy	Very easy	Very easy	Very easy	Very easy	Fairly easy	Fairly easy	Fairly easy	Fairly easy	Fairly difficult	Fairly difficult	Fairly easy	Very easy	Very easy	Fairly easy	Fairly easy	Fairly easy	Fairly easy	Fairly easy	Fairly easy	Fairly easy
LV	Agree	Latvia	Female	18 - 25	Higher education	Full-time	Average	Middle	1 – 4 times	Fairly easy	Fairly easy	Fairly easy	Fairly difficult	Fairly difficult	Fairly easy	Fairly difficult	Fairly easy	Fairly difficult	Fairly difficult	Fairly difficult	Very difficult	Fairly easy	Fairly easy	Fairly easy	Fairly easy	Fairly easy	Fairly easy	Very difficult	Fairly difficult	Fairly difficult	Fairly difficult	Fairly difficult	Fairly difficult	Fairly difficult	Very difficult	Fairly difficult	Very difficult	Fairly difficult	Fairly difficult	Fairly difficult	Fairly easy	Fairly easy	Fairly easy	Very difficult	Fairly difficult	Fairly easy	Very difficult	Fairly easy	Fairly easy
LV	Agree	Latvia	Male	26 - 35	Upper secondary education	Full-time	Average	Upper middle	1 – 4 times	Fairly easy	Fairly difficult	Fairly easy	Fairly difficult	Fairly easy	Very easy	Fairly easy	Fairly easy	Fairly easy	Fairly difficult	Fairly easy	Fairly difficult	Fairly easy	Very easy	Very easy	Fairly easy	Fairly easy	Fairly difficult	Fairly easy	Fairly easy	Fairly difficult	Fairly easy	Very easy	Fairly easy	Fairly difficult	Fairly difficult	Fairly easy	Fairly difficult	Fairly easy	Fairly easy	Fairly easy	Fairly difficult	Fairly easy	Fairly easy	Fairly difficult	Fairly easy	Fairly easy	Very easy	Fairly easy	Fairly easy
LV	Agree	Latvia	Female	26 - 35	Post-secondary education	Full-time	Below average	Middle	1 – 4 times	Fairly easy	Fairly easy	Fairly difficult	Fairly difficult	Fairly easy	Fairly easy	Fairly difficult	Fairly difficult	Fairly difficult	Fairly difficult	Fairly difficult	Fairly difficult	Fairly difficult	Fairly easy	Fairly easy	Fairly easy	Very difficult	Fairly difficult	Very difficult	Fairly difficult	Fairly easy	Fairly difficult	Fairly easy	Fairly difficult	Fairly easy	Fairly difficult	Fairly difficult	Very difficult	Fairly difficult	Fairly easy	Very difficult	Fairly easy	Very easy	Fairly easy	Very difficult	Fairly difficult	Fairly easy	Fairly difficult	Fairly easy	Fairly easy
RU	Agree	Latvia	Female	56 - 65	Post-secondary education	Full-time	Below average	Lower middle	1 – 4 times	Fairly difficult	Fairly difficult	Very difficult	Very difficult	Fairly easy	Very difficult	Very difficult	Fairly easy	Fairly difficult	Fairly difficult	Very difficult	Very difficult	Fairly easy	Fairly difficult	Very difficult	Fairly easy		Fairly easy	Fairly difficult	Fairly easy			Fairly easy		Fairly easy		Fairly easy	Fairly easy			Very difficult	Fairly easy	Fairly easy	Fairly difficult	Fairly difficult	Very difficult		Very difficult		Very difficult
RU	Agree	Latvia	Female	36 - 45	Higher education	Full-time	Average	Middle	1 – 4 times	Fairly easy	Fairly easy	Fairly easy	Fairly easy	Fairly easy	Fairly easy	Fairly difficult	Very easy	Fairly easy	Fairly easy	Fairly difficult	Fairly difficult	Fairly easy	Very easy	Very easy	Fairly easy	Very easy	Very easy	Fairly easy	Very easy	Fairly easy	Fairly easy	Very easy	Fairly easy	Fairly easy	Fairly difficult	Fairly difficult	Fairly difficult	Fairly easy	Fairly difficult	Fairly difficult	Very easy	Very easy	Fairly easy	Fairly easy	Fairly easy	Fairly difficult	Fairly easy	Fairly easy	Fairly easy
LV	Agree	Latvia	Female	26 - 35	Higher education	Full-time	Average	Middle	0 times	Fairly easy	Fairly easy	Fairly easy	Fairly easy	Fairly easy	Fairly easy	Fairly easy	Fairly easy	Fairly difficult	Fairly difficult	Fairly difficult	Fairly difficult	Fairly easy	Fairly easy	Fairly easy	Fairly easy	Fairly easy	Fairly difficult	Fairly difficult	Fairly difficult	Fairly difficult	Fairly easy	Fairly easy	Fairly easy	Fairly difficult	Fairly difficult	Fairly difficult	Fairly difficult	Fairly difficult	Fairly difficult	Fairly difficult	Fairly easy	Fairly easy	Fairly easy	Fairly difficult	Fairly difficult	Fairly easy		Fairly difficult	Fairly easy
LV	Agree	Latvia	Male	18 - 25	Higher education	Full-time	Above average	High	1 – 4 times	Very easy	Fairly easy	Fairly easy	Fairly difficult	Very easy	Very easy	Fairly easy	Very easy	Fairly easy	Fairly easy	Fairly difficult	Very easy	Fairly easy	Fairly easy	Fairly difficult	Very easy	Fairly easy	Fairly difficult	Fairly difficult	Fairly difficult	Very easy	Very easy	Very easy	Very easy	Fairly easy	Fairly difficult	Fairly difficult	Fairly difficult	Fairly difficult	Fairly easy	Fairly difficult	Very easy	Fairly easy	Fairly difficult	Fairly difficult	Fairly difficult	Fairly easy	Fairly easy	Fairly easy	Very easy
LV	Agree	Latvia	Female	18 - 25	Higher education	Full-time	Below average	Upper middle	1 – 4 times	Fairly difficult	Fairly difficult	Fairly easy	Fairly easy	Fairly easy	Fairly easy	Fairly difficult	Fairly easy	Fairly difficult	Very difficult	Very difficult	Very difficult	Fairly difficult	Fairly easy	Very easy	Fairly easy	Very easy	Fairly easy	Fairly easy	Fairly difficult	Fairly easy	Fairly easy	Fairly easy	Fairly difficult	Fairly difficult	Fairly difficult	Fairly difficult	Fairly difficult	Fairly difficult	Fairly difficult	Fairly easy	Fairly easy	Fairly difficult	Fairly difficult	Fairly difficult	Fairly difficult	Fairly easy	Fairly easy	Fairly easy	Very difficult
LV	Agree	Latvia	Male	46 - 55	Post-secondary education	Full-time	Average	Middle	5 – 8 times	Fairly difficult	Fairly difficult	Fairly easy	Very difficult	Fairly easy	Fairly difficult	Fairly difficult	Fairly easy	Fairly easy	Fairly difficult	Fairly easy	Fairly easy	Fairly difficult	Fairly difficult	Fairly easy	Fairly easy	Very easy	Very easy	Fairly difficult	Fairly easy	Very easy	Very easy	Very easy	Fairly easy	Fairly easy	Very easy	Fairly difficult	Fairly difficult	Fairly easy	Fairly easy	Very easy	Very easy	Very easy	Very easy	Very difficult	Fairly easy	Fairly easy	Very difficult	Fairly difficult	Fairly easy
LV	Agree	Latvia	Female	46 - 55	Higher education	Full-time	Average	Upper middle	1 – 4 times	Very difficult	Fairly difficult	Fairly difficult	Fairly easy	Fairly difficult	Fairly easy	Very difficult	Fairly difficult	Fairly easy	Fairly difficult	Fairly difficult	Fairly difficult	Fairly easy	Fairly difficult	Very easy	Fairly easy	Fairly easy	Fairly difficult	Fairly difficult	Fairly easy	Fairly difficult	Fairly easy	Fairly easy	Fairly difficult	Very easy	Fairly easy	Fairly easy	Fairly difficult	Fairly difficult	Fairly difficult	Fairly easy	Very easy	Fairly difficult	Fairly difficult	Fairly difficult	Fairly difficult	Fairly easy	Fairly easy	Very easy	Fairly difficult
RU	Agree	Latvia	Male	18 - 25	Higher education	Full-time	Average	Upper middle	8 times and more	Fairly easy	Fairly difficult	Fairly easy	Fairly easy	Fairly easy	Fairly difficult	Fairly easy	Fairly easy	Fairly easy	Fairly difficult	Fairly easy	Fairly easy	Fairly easy	Fairly easy	Fairly easy	Fairly easy	Fairly easy	Fairly difficult	Fairly easy	Fairly difficult	Very easy	Fairly easy	Very easy	Very easy	Fairly easy	Fairly easy	Very easy	Fairly easy	Very easy	Fairly easy	Fairly easy	Very easy	Fairly easy	Fairly difficult	Fairly difficult	Fairly easy	Fairly easy	Fairly difficult	Fairly easy	Fairly easy
LV	Agree	Latvia	Male	56 - 65	Post-secondary education	Full-time	Average	Middle	5 – 8 times	Fairly easy	Fairly difficult	Fairly easy	Fairly easy	Fairly easy	Fairly easy	Fairly easy	Fairly easy	Fairly easy	Fairly difficult	Fairly difficult	Fairly difficult	Fairly difficult	Fairly easy	Fairly difficult	Fairly difficult	Fairly easy	Fairly easy	Fairly easy	Fairly easy	Fairly easy	Fairly easy	Fairly easy	Fairly easy	Fairly difficult	Fairly difficult	Very difficult	Fairly difficult	Fairly difficult	Fairly difficult	Fairly difficult	Fairly easy	Fairly easy	Fairly easy	Fairly difficult	Fairly easy	Fairly difficult	Fairly difficult	Fairly easy	Fairly difficult
LV	Agree	Latvia	Female	18 - 25	Upper secondary education	Unemployed	Average	Middle	1 – 4 times	Very easy	Very easy	Very easy	Very easy	Fairly easy	Fairly easy	Fairly difficult	Fairly easy	Fairly easy	Fairly difficult	Fairly difficult	Very difficult	Fairly difficult	Fairly easy	Fairly easy	Fairly easy	Fairly easy	Fairly easy	Fairly easy	Fairly easy	Fairly easy	Fairly easy	Fairly easy	Fairly easy	Fairly difficult	Fairly easy	Fairly difficult	Very difficult	Fairly difficult	Very difficult	Very difficult	Fairly easy	Fairly easy	Fairly easy	Fairly easy	Fairly easy	Fairly difficult	Fairly difficult	Fairly difficult	Fairly easy
RU	Agree	Latvia	Male	36 - 45	Higher education	Full-time	Average	Upper middle	1 – 4 times	Fairly difficult	Fairly difficult	Fairly difficult	Fairly easy	Fairly easy	Fairly easy	Fairly difficult	Fairly easy	Fairly difficult	Fairly difficult	Fairly difficult	Very difficult	Fairly difficult	Fairly easy	Fairly easy	Fairly easy	Very easy	Fairly easy	Fairly easy	Fairly easy	Very easy	Fairly easy	Very easy	Fairly easy	Fairly easy	Fairly difficult	Fairly easy	Very difficult	Fairly difficult	Fairly difficult	Fairly difficult	Fairly easy	Fairly easy	Fairly difficult	Very difficult	Fairly difficult	Fairly easy	Very difficult	Fairly difficult	Fairly difficult
RU	Agree	Latvia	Male	26 - 35	Post-secondary education	Full-time	Average	Middle	1 – 4 times	Fairly easy	Fairly easy	Very easy	Fairly easy	Fairly easy	Fairly easy	Fairly easy	Fairly difficult	Fairly easy	Fairly difficult	Fairly difficult	Very easy	Fairly easy	Fairly easy	Very easy	Fairly easy	Very easy	Fairly easy	Fairly easy	Very easy	Very easy	Fairly difficult	Fairly easy	Fairly easy	Fairly easy	Fairly easy	Fairly easy	Very easy	Fairly difficult	Fairly difficult	Fairly difficult	Very easy	Very easy	Very easy	Very easy	Very easy	Very easy	Fairly difficult	Fairly easy	Fairly easy
RU	Agree	Latvia	Male	46 - 55	Higher education	Full-time	Average	High	8 times and more	Fairly easy	Fairly easy	Fairly easy	Fairly easy	Fairly easy	Fairly easy	Fairly easy	Very easy	Very easy	Fairly easy	Very easy	Fairly difficult	Very easy	Very easy	Very easy	Very easy	Very easy	Fairly easy	Fairly easy	Fairly easy	Fairly easy	Fairly easy	Very easy	Fairly easy	Fairly easy	Fairly easy	Fairly easy	Fairly difficult	Very easy	Very easy	Fairly difficult	Fairly easy	Very easy	Very easy	Very difficult	Fairly easy	Very easy	Fairly easy	Fairly difficult	Fairly easy
RU	Agree	Latvia	Male	56 - 65	Higher education	Part-time	Average	Middle	1 – 4 times	Fairly easy	Fairly easy	Fairly easy	Fairly easy	Fairly easy	Fairly difficult	Fairly easy	Fairly easy	Fairly easy	Fairly easy	Fairly easy	Very difficult	Fairly easy	Fairly easy	Fairly easy	Fairly easy	Fairly easy	Very easy	Very easy	Fairly easy	Very easy	Very easy	Fairly easy	Fairly easy	Fairly easy	Fairly easy		Fairly difficult	Fairly easy	Fairly difficult	Fairly difficult	Fairly easy	Fairly easy	Fairly easy	Fairly easy	Fairly easy	Fairly easy	Fairly easy	Fairly easy	Fairly easy
RU	Agree	Latvia	Female	56 - 65	Upper secondary education	Full-time	Below average	Lower middle	1 – 4 times	Fairly easy	Fairly easy	Fairly easy	Fairly easy	Fairly easy	Fairly easy	Fairly easy	Fairly easy	Fairly easy	Fairly easy	Fairly easy	Fairly difficult	Fairly easy	Fairly difficult	Fairly easy	Fairly easy	Fairly easy	Fairly easy	Fairly easy	Fairly easy	Fairly easy	Fairly easy	Fairly easy	Fairly easy	Fairly easy	Fairly easy	Fairly easy	Fairly difficult	Fairly easy	Fairly easy	Fairly easy	Fairly easy	Fairly easy	Fairly difficult	Fairly difficult	Fairly difficult	Fairly easy	Fairly easy	Fairly easy	Fairly difficult
RU	Agree	Latvia	Male	56 - 65	Post-secondary education	Retired	Below average	Middle	8 times and more	Fairly difficult	Fairly difficult	Fairly easy	Fairly difficult	Fairly easy	Fairly easy	Fairly easy	Fairly easy	Fairly difficult	Fairly difficult	Fairly difficult	Fairly difficult	Fairly difficult	Fairly easy	Very easy	Fairly easy	Fairly easy	Fairly easy	Fairly easy	Fairly easy	Fairly easy	Fairly easy	Fairly easy	Fairly easy	Fairly difficult	Fairly easy	Fairly easy	Fairly difficult	Fairly easy	Fairly easy	Fairly difficult	Very easy	Very easy	Fairly easy	Fairly difficult	Fairly difficult	Fairly easy	Fairly easy	Fairly easy	Fairly easy
RU	Agree	Latvia	Female	46 - 55	Higher education	Full-time	Average	Upper middle	1 – 4 times	Fairly easy	Fairly easy	Fairly easy	Fairly easy	Fairly easy	Fairly easy	Fairly easy	Fairly easy	Fairly difficult	Fairly difficult	Fairly difficult	Fairly easy	Fairly easy	Fairly easy	Fairly easy	Fairly difficult	Fairly easy	Fairly easy	Fairly easy	Fairly easy	Fairly easy	Fairly easy	Fairly easy	Fairly easy	Fairly difficult	Fairly difficult	Fairly difficult	Fairly easy	Fairly easy	Fairly difficult	Fairly easy	Fairly easy	Fairly easy	Fairly difficult	Fairly easy	Fairly easy	Fairly easy	Fairly difficult	Fairly easy	Fairly easy
RU	Agree	Latvia	Male	26 - 35	Upper secondary education	Full-time	Average	Middle	1 – 4 times	Fairly easy	Fairly easy	Very easy	Very easy	Very easy	Very easy	Fairly easy	Very easy	Very easy	Fairly easy	Fairly easy	Fairly easy	Fairly easy	Very easy	Very easy	Very easy	Fairly difficult	Fairly easy	Fairly difficult	Fairly easy	Fairly easy	Fairly easy	Fairly easy	Fairly easy	Fairly easy	Fairly difficult	Fairly difficult	Fairly difficult	Fairly difficult	Fairly easy	Fairly easy	Very easy	Fairly easy	Fairly easy	Fairly easy	Fairly easy	Fairly easy	Fairly easy	Fairly easy	Fairly easy
RU	Agree	Latvia	Female	36 - 45	Higher education	Full-time	Average	Middle	8 times and more	Fairly easy	Fairly easy	Fairly difficult	Very easy	Fairly easy	Fairly easy	Fairly easy	Fairly easy	Fairly easy	Fairly easy	Fairly easy	Fairly difficult	Fairly easy	Very easy	Fairly easy	Very easy	Fairly easy	Fairly easy	Fairly easy	Fairly easy	Fairly easy	Fairly easy	Fairly easy	Fairly easy	Fairly difficult	Fairly easy	Fairly difficult	Fairly difficult	Fairly easy	Fairly difficult	Fairly difficult	Very easy	Very easy	Very easy	Fairly easy	Very easy	Very easy	Fairly easy	Fairly difficult	Fairly easy
RU	Agree	Latvia	Female	46 - 55	Post-secondary education	Full-time	Average	Middle	1 – 4 times	Fairly difficult	Fairly difficult	Fairly easy	Fairly easy	Fairly easy	Fairly easy	Fairly difficult	Fairly easy	Fairly difficult	Fairly difficult	Fairly difficult	Fairly difficult	Fairly easy	Fairly easy	Fairly easy	Fairly easy	Fairly easy	Fairly easy	Fairly difficult	Fairly easy	Fairly easy	Fairly easy	Fairly easy	Fairly easy	Fairly easy	Fairly difficult	Fairly easy	Fairly difficult	Fairly difficult	Fairly easy	Fairly easy	Fairly easy	Fairly easy	Fairly easy	Fairly difficult	Fairly easy	Fairly easy	Fairly easy	Fairly easy	Fairly easy
RU	Agree	Latvia	Male	46 - 55	Upper secondary education	Full-time	Very poor	Low	0 times	Fairly easy	Fairly easy	Fairly easy	Fairly difficult	Fairly easy	Fairly easy	Fairly easy	Fairly easy	Fairly difficult	Fairly difficult	Fairly difficult	Fairly difficult	Fairly difficult	Fairly easy	Fairly easy	Fairly easy	Fairly difficult	Fairly difficult	Fairly difficult	Fairly difficult	Fairly easy	Fairly difficult	Fairly easy	Fairly easy	Fairly easy	Fairly difficult	Fairly easy	Fairly difficult	Fairly difficult	Fairly difficult	Fairly difficult	Fairly difficult	Fairly difficult	Fairly difficult	Fairly difficult	Fairly difficult	Fairly easy	Fairly easy	Fairly easy	Fairly easy
RU	Agree	Latvia	Male	36 - 45	Higher education	Full-time	Average	Middle	1 – 4 times	Fairly easy	Fairly easy	Very easy	Fairly easy	Fairly easy	Fairly easy	Fairly easy	Very easy	Fairly easy	Fairly difficult	Fairly easy	Fairly difficult	Fairly easy	Very easy	Very easy	Very easy	Very easy	Fairly easy	Fairly easy	Fairly easy	Very easy	Fairly easy	Fairly easy	Very easy	Fairly easy	Fairly difficult	Fairly easy	Fairly difficult	Fairly easy	Fairly easy	Fairly easy	Very easy	Fairly easy	Fairly difficult	Fairly easy	Fairly easy	Fairly easy	Fairly easy	Fairly easy	Very easy
RU	Agree	Latvia	Female	26 - 35	Higher education	Full-time	Average	Upper middle	0 times	Fairly difficult	Fairly easy	Very easy	Very easy	Fairly easy	Fairly easy	Fairly easy	Very easy	Fairly easy	Fairly easy	Fairly easy	Fairly difficult	Fairly easy	Fairly easy	Very easy	Fairly easy	Very easy	Very easy	Fairly difficult	Fairly easy	Very easy	Fairly easy	Very easy	Fairly easy	Fairly easy	Fairly difficult	Fairly easy	Fairly easy	Very easy	Fairly easy	Fairly easy	Very easy	Very easy	Very easy	Fairly easy	Fairly easy	Fairly difficult	Fairly difficult	Fairly easy	Very easy
RU	Agree	Latvia	Male	36 - 45	Higher education	Part-time	Average	Middle	0 times	Fairly difficult	Fairly easy	Fairly easy	Fairly easy	Very difficult	Fairly easy	Fairly easy	Fairly easy	Fairly difficult	Fairly difficult	Very difficult	Fairly difficult	Fairly difficult	Fairly easy	Fairly easy	Fairly easy	Fairly easy	Fairly easy	Fairly easy	Fairly easy	Fairly easy	Fairly easy	Fairly easy	Fairly easy	Fairly easy	Fairly difficult	Fairly difficult	Fairly easy	Fairly easy	Fairly easy	Fairly easy	Fairly easy	Fairly easy	Fairly difficult	Fairly difficult	Fairly difficult	Fairly easy	Fairly easy	Fairly easy	Fairly easy
RU	Agree	Latvia	Female	36 - 45	Higher education	Full-time	Average	Middle	0 times	Fairly easy	Fairly easy	Fairly easy	Fairly difficult	Fairly difficult	Fairly difficult	Fairly difficult	Fairly easy	Fairly difficult	Fairly difficult	Fairly difficult	Fairly easy	Fairly easy	Fairly easy	Fairly easy	Fairly easy	Fairly easy	Fairly easy	Fairly difficult	Fairly easy	Fairly easy	Fairly easy	Fairly easy	Fairly easy	Fairly easy	Fairly easy	Fairly easy	Fairly easy	Fairly easy	Fairly difficult	Fairly difficult	Fairly easy	Fairly easy	Fairly easy	Fairly difficult	Fairly difficult	Fairly difficult	Fairly easy	Fairly easy	Fairly easy
RU	Agree	Latvia	Female	36 - 45	Post-secondary education	Part-time	Below average	Low	1 – 4 times	Fairly easy	Fairly easy	Fairly easy	Fairly easy	Fairly easy	Fairly easy	Fairly easy	Fairly easy	Fairly easy	Fairly easy	Fairly easy	Fairly easy	Fairly easy	Fairly easy	Fairly easy	Fairly easy	Fairly difficult	Fairly easy	Fairly easy	Fairly easy	Fairly easy	Fairly easy	Fairly easy	Fairly easy	Fairly easy	Fairly easy	Fairly easy	Fairly easy	Fairly difficult	Fairly easy	Fairly easy	Fairly easy	Fairly easy	Fairly easy	Fairly easy	Fairly easy	Fairly easy	Fairly easy	Fairly easy	Fairly easy
RU	Agree	Latvia	Male	26 - 35	Higher education	Part-time	Average	Middle	1 – 4 times	Fairly easy	Fairly easy	Fairly easy	Fairly easy	Fairly easy	Fairly easy	Fairly difficult	Fairly easy	Fairly easy	Fairly difficult	Fairly easy	Fairly difficult	Fairly difficult	Fairly easy	Fairly easy	Fairly easy	Fairly difficult	Fairly difficult	Fairly easy	Fairly easy	Fairly easy	Fairly easy	Fairly easy	Fairly easy	Fairly difficult	Fairly difficult	Fairly difficult	Fairly difficult	Fairly difficult	Fairly difficult	Fairly difficult	Fairly easy	Fairly easy	Fairly difficult	Fairly difficult	Fairly difficult	Fairly difficult	Fairly difficult	Fairly difficult	Fairly easy
RU	Agree	Latvia	Male	46 - 55	Higher education	Part-time	Average	Middle	8 times and more	Fairly easy	Fairly easy	Fairly easy	Fairly easy	Fairly easy	Fairly easy	Fairly easy	Fairly easy	Fairly easy	Fairly easy	Fairly easy	Fairly easy	Fairly easy	Fairly easy	Fairly easy	Fairly easy	Fairly difficult	Fairly difficult	Fairly difficult	Fairly easy	Fairly easy	Fairly easy	Fairly easy	Fairly easy	Fairly difficult	Fairly easy	Fairly difficult	Fairly easy	Fairly easy	Fairly easy	Fairly easy	Fairly easy	Fairly easy	Fairly easy	Fairly difficult	Fairly difficult	Fairly easy	Fairly easy	Fairly easy	Fairly easy
RU	Agree	Latvia	Female	46 - 55	Higher education	Full-time	Average	Middle	5 – 8 times	Fairly easy	Fairly easy	Fairly easy	Fairly difficult	Fairly difficult	Fairly easy	Fairly easy	Fairly easy	Fairly difficult	Very difficult	Fairly difficult	Fairly difficult	Fairly difficult	Fairly easy	Fairly easy	Fairly easy	Fairly difficult	Fairly difficult	Fairly difficult	Fairly difficult	Fairly easy	Fairly easy	Fairly easy	Fairly easy	Fairly difficult	Fairly difficult	Fairly difficult	Fairly difficult	Fairly difficult	Fairly difficult	Fairly difficult	Fairly easy	Fairly easy	Fairly difficult	Very difficult	Fairly difficult	Fairly easy	Very difficult	Fairly easy	Fairly difficult
RU	Agree	Latvia	Male	56 - 65	Upper secondary education	Full-time	Average	Middle	1 – 4 times	Fairly easy	Fairly easy	Fairly easy	Fairly easy	Fairly easy	Fairly easy	Fairly easy	Fairly easy	Fairly easy	Fairly easy	Fairly easy	Fairly easy	Fairly easy	Fairly easy	Fairly easy	Fairly easy	Fairly easy	Fairly easy	Fairly easy	Fairly easy	Fairly easy	Fairly easy	Fairly easy	Fairly easy	Fairly easy	Fairly easy	Fairly easy	Fairly easy	Fairly easy	Fairly easy	Fairly easy	Fairly easy	Fairly easy	Fairly easy	Fairly easy	Fairly easy	Fairly easy	Fairly easy	Fairly easy	Fairly easy
RU	Agree	Latvia	Female	26 - 35	Higher education	Full-time	Average	Middle	5 – 8 times	Fairly easy	Fairly easy	Fairly easy	Fairly easy	Fairly easy	Fairly easy	Fairly easy	Fairly easy	Fairly easy	Very easy	Very easy	Fairly difficult	Fairly easy	Fairly easy	Fairly easy	Do not know	Very easy	Very easy	Very easy	Very easy	Fairly easy	Fairly easy	Fairly easy	Very easy	Very easy	Very easy	Very easy	Very easy	Fairly difficult	Very easy	Very easy	Very easy	Very easy	Very easy	Very easy	Very easy	Very easy	Very easy	Fairly difficult	Very easy
RU	Agree	Latvia	Male	36 - 45	Higher education	Part-time	Below average	Lower middle	1 – 4 times	Fairly easy	Fairly easy	Fairly easy	Fairly easy	Fairly easy	Fairly easy	Fairly easy	Fairly easy	Fairly easy	Fairly easy	Fairly easy	Fairly difficult	Fairly easy	Fairly easy	Fairly easy	Fairly easy	Fairly easy	Fairly easy	Fairly easy	Fairly easy	Fairly easy	Fairly easy	Fairly easy	Fairly easy	Fairly easy	Fairly easy	Fairly easy	Fairly difficult	Fairly easy	Fairly easy	Fairly difficult	Fairly easy	Fairly easy	Fairly easy	Fairly easy	Fairly easy	Fairly easy	Fairly easy	Fairly easy	Fairly easy
RU	Agree	Latvia	Female	36 - 45	Higher education	Full-time	Average	Middle	5 – 8 times	Fairly easy	Fairly difficult	Fairly difficult	Fairly easy	Fairly easy	Fairly easy	Fairly difficult	Fairly easy	Fairly difficult	Fairly difficult	Fairly difficult	Fairly difficult	Fairly easy	Fairly easy	Fairly difficult	Fairly easy	Fairly easy	Fairly difficult	Fairly difficult	Fairly difficult	Fairly easy	Fairly easy	Fairly easy	Fairly easy	Fairly easy	Fairly difficult	Fairly difficult	Fairly difficult	Fairly difficult	Fairly difficult	Fairly easy	Fairly easy	Fairly easy	Fairly easy	Fairly difficult	Fairly easy	Fairly easy	Fairly difficult	Fairly easy	Fairly easy
LV	Agree	Latvia	Female	46 - 55	Higher education	Full-time	Average	Middle	5 – 8 times	Fairly easy	Fairly difficult	Fairly difficult	Fairly difficult	Fairly easy	Fairly easy	Fairly difficult	Fairly easy	Fairly difficult	Very difficult	Fairly difficult	Fairly difficult	Fairly easy	Fairly easy	Fairly easy	Fairly easy	Fairly easy	Fairly easy	Fairly difficult	Fairly difficult	Fairly easy	Fairly easy	Fairly easy	Very easy	Fairly easy	Fairly difficult	Fairly difficult	Fairly difficult	Fairly difficult	Fairly difficult	Fairly difficult	Fairly easy	Fairly easy	Fairly difficult	Fairly difficult	Fairly difficult	Fairly difficult	Fairly difficult	Fairly difficult	Fairly difficult
LV	Agree	Latvia	Female	18 - 25	Upper secondary education	Full-time	Below average	Upper middle	1 – 4 times	Fairly easy	Fairly difficult	Fairly easy	Fairly difficult	Fairly difficult	Fairly easy	Very difficult	Fairly easy	Very difficult	Very difficult	Fairly difficult	Very difficult	Fairly easy	Fairly easy	Fairly easy	Fairly easy	Fairly easy	Very difficult	Fairly difficult	Fairly difficult	Fairly easy	Very difficult	Fairly easy	Fairly difficult	Fairly difficult	Very difficult	Very difficult	Very difficult	Very difficult	Fairly difficult	Fairly difficult	Very easy	Fairly easy	Fairly difficult	Very difficult	Fairly difficult	Fairly difficult	Very difficult	Fairly difficult	Fairly difficult
LV	Agree	Latvia	Male	18 - 25	Upper secondary education	Unemployed	Average	Upper middle	0 times	Fairly easy	Fairly easy	Fairly easy	Fairly easy	Fairly easy	Fairly easy	Fairly difficult	Fairly easy	Fairly easy	Fairly easy	Fairly easy	Fairly difficult	Fairly easy	Fairly easy	Fairly easy	Fairly easy	Fairly easy	Fairly easy	Fairly easy	Fairly easy	Fairly easy	Fairly difficult	Fairly easy	Fairly difficult	Fairly easy	Fairly difficult	Fairly difficult	Fairly difficult	Very difficult	Fairly difficult	Fairly difficult	Fairly easy	Fairly easy	Fairly easy	Fairly easy	Fairly easy	Fairly easy	Fairly easy	Fairly easy	Fairly easy
RU	Agree	Latvia	Male	66 - 75	Post-secondary education	Retired	Very poor	Middle	1 – 4 times	Fairly difficult	Fairly difficult	Fairly easy	Fairly easy	Fairly easy	Fairly difficult	Very difficult	Fairly easy	Very difficult	Fairly difficult	Fairly difficult	Fairly difficult	Fairly difficult	Fairly easy	Very easy	Very easy	Fairly easy	Very difficult	Fairly difficult	Fairly easy	Fairly easy	Fairly difficult	Fairly easy	Fairly difficult	Very easy	Very difficult	Fairly difficult	Fairly difficult	Very difficult	Fairly difficult	Fairly difficult	Fairly difficult	Very difficult	Very difficult	Very difficult	Fairly difficult	Fairly difficult	Fairly difficult	Fairly easy	Fairly easy
RU	Agree	Latvia	Male	56 - 65	Post-secondary education	Full-time	Above average	Middle	1 – 4 times	Fairly easy	Fairly easy	Fairly easy	Fairly difficult	Fairly easy	Fairly easy	Fairly easy	Fairly easy	Fairly difficult	Fairly difficult	Fairly difficult	Fairly difficult	Fairly difficult	Fairly easy	Fairly easy	Fairly difficult	Fairly easy	Fairly easy	Fairly easy	Fairly difficult	Fairly easy	Fairly easy	Fairly easy	Fairly easy	Fairly difficult	Fairly easy	Fairly difficult	Fairly easy	Fairly easy	Fairly easy	Fairly easy	Fairly easy	Fairly easy	Fairly easy	Fairly difficult	Fairly easy	Fairly easy	Fairly easy	Fairly easy	Fairly easy
RU	Agree	Latvia	Female	46 - 55	Higher education	Full-time	Average	Middle	5 – 8 times	Fairly easy	Fairly easy	Very easy	Fairly easy	Fairly easy	Very easy	Fairly easy	Fairly easy	Fairly difficult	Fairly easy	Fairly difficult	Fairly difficult	Fairly easy	Very easy	Very easy	Fairly easy	Fairly easy	Fairly easy	Fairly easy	Fairly easy	Very easy	Fairly easy	Fairly easy	Fairly easy	Fairly easy	Fairly easy	Fairly easy	Fairly easy	Fairly easy	Fairly easy	Fairly easy	Very easy	Fairly easy	Fairly easy	Fairly difficult	Fairly easy	Fairly easy	Fairly easy	Fairly easy	Fairly easy
LV	Agree	Latvia	Male	56 - 65	Post-secondary education	Retired	Below average	Lower middle	8 times and more	Fairly easy	Fairly difficult	Fairly easy	Fairly easy	Fairly difficult	Fairly easy	Fairly easy	Fairly easy	Fairly difficult	Fairly difficult	Fairly difficult	Fairly difficult	Fairly difficult	Fairly easy	Fairly easy	Fairly easy	Fairly easy	Fairly easy	Fairly easy	Fairly easy	Fairly easy	Fairly easy	Fairly easy	Fairly easy	Fairly difficult	Fairly easy	Fairly difficult	Fairly difficult	Fairly easy	Fairly easy	Fairly easy	Fairly easy	Fairly easy	Fairly easy	Fairly difficult	Fairly difficult	Fairly easy	Fairly easy	Fairly easy	Fairly easy
LV	Agree	Latvia	Male	36 - 45	Lower secondary education	Unemployed	Average	Middle	1 – 4 times	Very easy	Very easy	Very easy	Fairly difficult	Fairly difficult	Fairly easy	Very difficult	Fairly easy	Very difficult	Very difficult	Very difficult	Fairly difficult	Fairly difficult	Fairly easy	Fairly easy	Fairly easy	Fairly easy	Very difficult	Fairly difficult	Fairly difficult	Fairly difficult	Very difficult	Fairly easy	Fairly difficult	Fairly easy	Very difficult	Very difficult	Very difficult	Very difficult	Fairly easy	Fairly difficult	Fairly easy	Fairly difficult	Very difficult	Very difficult	Very difficult	Fairly easy	Fairly difficult	Very difficult	Very difficult
LV	Agree	Latvia	Male	46 - 55	Higher education	Full-time	Average	Upper middle	1 – 4 times	Fairly easy	Fairly easy	Very easy	Very easy	Very easy	Very easy	Very easy	Very easy	Very easy	Very easy	Very easy	Very easy	Fairly easy	Very easy	Very easy	Very easy	Fairly easy	Fairly easy	Very easy	Very easy	Very easy	Very easy	Very easy	Fairly easy	Fairly easy	Fairly easy	Fairly easy	Fairly easy	Fairly easy	Very easy	Very easy	Fairly easy	Very easy	Fairly easy	Fairly easy	Fairly easy	Very easy	Very easy	Very easy	Fairly easy
LV	Agree	Latvia	Female	36 - 45	Post-secondary education	Full-time	Below average	Middle	1 – 4 times	Fairly difficult	Fairly difficult	Fairly easy	Fairly easy	Fairly easy	Fairly easy	Fairly easy	Fairly easy	Fairly difficult	Fairly difficult	Fairly difficult	Fairly difficult	Fairly easy	Fairly easy	Fairly easy	Fairly easy	Fairly easy	Fairly easy	Fairly difficult	Fairly difficult	Fairly easy	Fairly easy	Fairly easy	Fairly difficult	Fairly difficult	Fairly easy	Fairly difficult	Fairly difficult	Fairly easy	Fairly difficult	Fairly difficult	Fairly easy	Fairly difficult	Fairly difficult	Fairly difficult	Fairly difficult	Fairly difficult	Fairly difficult	Fairly difficult	Fairly difficult
LV	Agree	Latvia	Male	46 - 55	Higher education	Full-time	Average	Upper middle	1 – 4 times	Fairly difficult	Fairly difficult	Fairly difficult	Fairly easy	Fairly difficult	Fairly easy	Fairly easy	Fairly easy	Fairly difficult	Fairly difficult	Fairly difficult	Fairly difficult	Fairly difficult	Fairly easy	Fairly difficult	Fairly easy	Fairly easy	Fairly difficult	Fairly difficult	Fairly easy	Fairly easy	Fairly easy	Fairly easy	Fairly difficult	Fairly difficult	Fairly easy	Fairly difficult	Fairly difficult	Fairly difficult	Fairly difficult	Fairly easy	Fairly easy	Fairly easy	Fairly difficult	Fairly difficult	Fairly difficult	Fairly easy	Fairly difficult	Fairly easy	Fairly difficult
LT	Agree	Lithuania	Female	18 - 25	Higher education	Full-time	Average	High	1 – 4 times	Fairly easy	Fairly easy	Fairly easy	Fairly easy	Fairly easy	Fairly easy	Fairly easy	Fairly easy	Fairly easy	Fairly difficult	Fairly difficult	Fairly difficult	Fairly easy	Fairly easy	Very easy	Very easy	Very easy	Fairly easy	Fairly difficult	Fairly easy	Fairly easy	Fairly easy	Fairly easy	Very easy	Very easy	Fairly easy	Fairly easy	Very easy	Fairly easy	Fairly easy	Fairly easy	Very easy	Very easy	Very easy	Fairly difficult	Fairly difficult	Fairly difficult	Fairly easy	Very easy	Very easy
LT	Agree	Lithuania	Female	56 - 65	Higher education	Full-time	Below average	Middle	5 – 8 times	Fairly easy	Fairly difficult	Very difficult	Fairly difficult	Fairly difficult	Fairly difficult	Fairly difficult	Very easy	Very easy	Very difficult	Fairly easy	Very difficult	Fairly easy	Very easy	Very difficult	Very easy	Very easy	Very difficult	Fairly difficult	Fairly difficult	Very easy	Very difficult	Very easy	Very easy	Very easy	Very difficult	Fairly easy	Very difficult	Very difficult	Very difficult	Very difficult	Very easy	Fairly easy	Very difficult	Very difficult	Very difficult	Fairly difficult	Very difficult	Fairly easy	Very difficult
LT	Agree	Lithuania	Male	56 - 65	Upper secondary education	Other	Below average	Middle	5 – 8 times	Fairly easy	Fairly difficult	Very difficult	Fairly difficult	Fairly difficult	Fairly difficult	Fairly difficult	Very easy	Very easy	Very difficult	Fairly easy	Very difficult	Fairly easy	Very easy	Very difficult	Very easy	Very easy	Very difficult	Fairly difficult	Fairly difficult	Very easy	Very difficult	Very easy	Very easy	Very easy	Very difficult	Fairly easy	Very difficult	Very difficult	Very difficult	Very difficult	Very easy	Fairly easy	Very difficult	Very difficult	Very difficult	Fairly difficult	Very difficult	Fairly easy	Very difficult
LT	Agree	Lithuania	Female	76 and older	Higher education	Retired	Below average	Middle	1 – 4 times	Fairly difficult	Fairly difficult	Fairly easy	Fairly easy	Fairly easy	Fairly easy	Very difficult	Fairly easy	Fairly easy	Fairly difficult	Very difficult	Fairly difficult	Fairly difficult	Very easy	Fairly easy	Fairly easy	Fairly easy	Fairly difficult	Fairly difficult	Fairly difficult	Fairly easy	Fairly easy	Fairly easy	Very easy	Fairly easy	Very difficult	Fairly difficult	Fairly difficult	Fairly easy	Fairly difficult	Fairly easy	Fairly easy	Fairly easy	Fairly difficult	Fairly difficult	Fairly difficult	Fairly easy	Very difficult	Fairly easy	Fairly easy
LT	Agree	Lithuania	Female	46 - 55	Higher education	Full-time	Above average	Middle	1 – 4 times	Very easy	Fairly easy	Fairly easy	Fairly easy	Fairly easy	Fairly easy	Fairly easy	Very easy	Fairly easy	Fairly difficult	Fairly easy	Fairly difficult	Fairly easy	Very easy	Very easy	Very easy	Very easy	Very easy	Very easy	Very easy	Very easy	Fairly easy	Very easy	Very easy	Very easy	Fairly difficult	Very easy	Very easy	Fairly difficult	Fairly easy	Fairly easy	Very easy	Very easy	Very easy	Fairly easy	Fairly easy	Very easy	Fairly easy	Very easy	Very easy
LT	Agree	Lithuania	Male	76 and older	Primary education	Retired	Average	Very low	8 times and more	Very difficult	Fairly difficult	Very easy	Fairly difficult	Fairly easy	Very difficult	Very difficult	Very easy	Fairly difficult	Very difficult	Fairly difficult	Very difficult	Very difficult	Very easy	Fairly easy	Very easy	Fairly difficult	Very difficult	Very difficult	Very difficult	Fairly easy	Fairly difficult	Very easy	Fairly easy	Fairly easy	Very difficult	Fairly easy	Very difficult	Very easy	Very difficult	Very difficult	Very difficult	Very difficult	Fairly difficult	Fairly difficult	Very difficult	Very easy	Very difficult	Fairly difficult	Very difficult
LT	Agree	Lithuania	Male	46 - 55	Upper secondary education	Full-time	Below average	Middle	0 times	Fairly easy	Fairly easy	Fairly easy	Fairly easy	Fairly easy	Fairly difficult	Fairly difficult	Fairly easy	Fairly difficult	Fairly difficult	Fairly easy	Fairly difficult	Fairly difficult	Fairly easy	Fairly easy	Fairly easy	Fairly easy	Fairly difficult	Fairly easy	Fairly easy	Fairly easy	Fairly easy	Fairly easy	Fairly easy	Fairly difficult	Fairly difficult	Fairly easy	Fairly difficult	Fairly easy	Fairly difficult	Fairly difficult	Fairly easy	Fairly difficult	Fairly difficult	Fairly difficult	Fairly difficult	Fairly easy	Fairly difficult	Fairly difficult	Fairly difficult
LT	Agree	Lithuania	Female	46 - 55	Upper secondary education	Other	Very poor	Very low	1 – 4 times	Fairly easy	Fairly easy	Very easy	Fairly easy	Very easy	Fairly difficult	Fairly difficult	Very easy	Fairly easy	Fairly difficult	Fairly easy	Fairly difficult	Fairly easy	Fairly easy	Very easy	Very easy	Very easy	Fairly easy	Very easy	Fairly easy	Very easy	Fairly easy	Very easy	Very easy	Very easy	Fairly difficult	Fairly easy	Fairly easy	Fairly difficult	Fairly easy	Fairly difficult	Fairly easy	Fairly difficult	Fairly easy	Fairly difficult	Fairly difficult	Fairly easy	Very difficult	Fairly difficult	Very difficult
RU	Agree	Latvia	Male	36 - 45	Higher education	Full-time	Average	Middle	1 – 4 times	Fairly difficult	Fairly difficult	Fairly easy	Fairly difficult	Fairly easy	Fairly easy	Fairly difficult	Fairly easy	Fairly easy	Fairly difficult	Fairly difficult	Fairly difficult	Fairly easy	Fairly easy	Fairly easy	Fairly easy	Fairly easy	Fairly difficult	Fairly easy	Fairly easy	Fairly easy	Very difficult	Fairly easy	Fairly easy	Fairly easy	Very difficult	Fairly difficult	Fairly difficult	Fairly difficult	Fairly difficult	Fairly difficult	Fairly easy	Fairly easy	Fairly easy	Fairly difficult	Fairly difficult	Fairly easy	Fairly easy	Fairly easy	Fairly difficult
RU	Agree	Latvia	Male	56 - 65	Higher education	Full-time	Average	Middle	1 – 4 times	Fairly easy	Fairly easy	Fairly easy	Very easy	Fairly easy	Fairly easy	Fairly easy	Fairly easy	Very easy	Fairly easy	Fairly easy	Fairly easy	Fairly easy	Fairly easy	Fairly easy	Fairly easy	Fairly difficult	Fairly easy	Fairly easy	Very easy	Fairly easy	Fairly easy	Fairly easy	Very easy	Fairly easy	Fairly easy	Fairly easy	Very easy	Fairly easy	Fairly easy	Very easy	Fairly easy	Very easy	Fairly easy	Very easy	Very easy	Fairly easy	Fairly easy	Fairly easy	Very easy
LT	Agree	Lithuania	Female	76 and older	Higher education	Retired	Below average	Middle	5 – 8 times	Very difficult	Fairly difficult	Very difficult	Fairly difficult	Fairly easy	Fairly difficult	Fairly difficult	Fairly easy	Fairly easy	Fairly difficult	Very difficult	Fairly difficult	Very difficult	Fairly difficult	Very difficult	Fairly difficult	Fairly easy	Fairly difficult	Fairly easy	Fairly difficult	Fairly easy	Very easy	Fairly easy	Fairly easy	Fairly difficult	Fairly difficult	Fairly difficult	Very difficult	Very difficult	Very difficult	Fairly difficult	Fairly difficult	Very difficult	Very difficult	Fairly difficult	Very difficult	Fairly difficult	Very difficult	Fairly difficult	Fairly easy
RU	Agree	Latvia	Female	18 - 25	Lower secondary education	Unemployed	Below average	Middle	1 – 4 times	Fairly easy	Fairly difficult	Fairly easy	Fairly difficult	Fairly easy	Very difficult	Fairly easy	Fairly difficult	Fairly easy	Fairly difficult	Fairly easy	Very difficult	Fairly easy	Fairly difficult	Very easy	Very easy	Very easy	Very easy	Very easy	Very easy	Fairly easy	Fairly easy	Fairly easy	Very easy	Fairly difficult	Fairly difficult	Fairly difficult	Fairly difficult	Fairly difficult	Fairly difficult	Fairly difficult	Very easy	Very easy	Fairly difficult	Fairly difficult	Fairly easy	Fairly easy	Very difficult	Very difficult	Fairly difficult
LV	Agree	Latvia	Female	36 - 45	Higher education	Full-time	Average	Middle	1 – 4 times	Fairly easy	Fairly easy	Very easy	Very easy	Very easy	Very easy	Very easy	Very easy	Very easy	Fairly easy	Fairly easy	Fairly easy	Very easy	Very easy	Very easy	Very easy	Very easy	Fairly easy	Fairly easy	Fairly easy	Fairly easy	Fairly easy	Very easy	Very easy	Fairly easy	Fairly easy	Fairly easy	Fairly easy	Fairly easy	Fairly easy	Fairly easy	Very easy	Very easy	Fairly easy	Very easy	Very easy	Fairly difficult	Very easy	Fairly easy	Fairly easy
LV	Agree	Latvia	Female	56 - 65	Higher education	Full-time	Average	Middle	1 – 4 times	Fairly difficult	Fairly difficult	Fairly difficult	Fairly difficult	Fairly easy	Fairly easy	Fairly easy	Fairly easy	Fairly easy	Fairly difficult	Fairly difficult	Fairly difficult	Fairly difficult	Fairly easy	Fairly easy	Fairly easy	Fairly easy	Fairly difficult	Fairly easy	Fairly difficult	Fairly easy	Fairly easy	Fairly easy	Fairly easy	Fairly easy	Fairly easy	Fairly easy	Fairly difficult	Fairly easy	Fairly difficult	Fairly difficult	Fairly easy	Fairly easy	Fairly easy	Fairly difficult	Fairly easy	Fairly easy	Fairly easy	Fairly easy	Fairly easy
LV	Agree	Latvia	Male	36 - 45	Higher education	Full-time	Below average	Middle	1 – 4 times	Fairly easy	Fairly difficult	Fairly easy	Fairly difficult	Fairly easy	Fairly easy	Fairly easy	Fairly easy	Fairly easy	Fairly difficult	Fairly difficult	Fairly difficult	Fairly difficult	Fairly easy	Fairly easy	Fairly easy	Fairly easy	Fairly easy	Fairly difficult	Fairly easy	Fairly easy	Fairly difficult	Fairly easy	Fairly easy	Fairly easy	Fairly easy	Fairly easy	Fairly difficult	Fairly easy	Fairly easy	Fairly difficult	Fairly difficult	Very difficult	Very difficult	Very difficult	Fairly difficult	Fairly easy	Fairly difficult	Fairly difficult	Very difficult
LV	Agree	Latvia	Male	26 - 35	Upper secondary education	Full-time	Average	Middle	1 – 4 times	Fairly easy	Fairly easy	Fairly easy	Fairly difficult	Very easy	Fairly easy	Fairly difficult	Fairly easy	Fairly easy	Fairly difficult	Fairly difficult	Fairly difficult	Very easy	Very easy	Very easy	Very easy	Fairly easy	Fairly easy	Fairly difficult	Fairly easy	Fairly easy	Fairly easy	Fairly easy	Fairly easy	Fairly difficult	Fairly difficult	Fairly easy	Fairly difficult	Fairly easy	Fairly difficult	Fairly easy	Fairly easy	Fairly easy	Fairly difficult	Fairly difficult	Fairly easy	Very easy	Very easy	Very easy	Very easy
RU	Agree	Latvia	Male	46 - 55	Post graduate	Full-time	Above average	Upper middle	8 times and more	Fairly difficult	Fairly difficult	Fairly easy	Fairly easy	Fairly easy	Fairly easy	Fairly easy	Very easy	Fairly easy	Fairly difficult	Fairly difficult	Fairly difficult	Fairly easy	Very easy	Very easy	Very easy	Very easy	Fairly easy	Fairly easy	Fairly easy	Very easy	Very easy	Very easy	Fairly easy	Fairly difficult	Fairly difficult	Fairly difficult	Very difficult	Fairly difficult	Very difficult	Very difficult	Fairly easy	Fairly easy	Fairly easy	Fairly difficult	Fairly easy	Fairly difficult	Fairly easy	Fairly easy	Fairly difficult
RU	Agree	Latvia	Female	56 - 65	Post-secondary education	Full-time	Average	Middle	1 – 4 times	Fairly easy	Fairly easy	Fairly easy	Fairly easy	Fairly easy	Fairly easy	Fairly easy	Fairly easy	Fairly easy	Fairly easy	Fairly easy	Fairly easy	Fairly easy	Very easy	Fairly easy	Very easy	Fairly easy	Fairly easy	Fairly easy	Fairly easy	Very easy	Very easy	Fairly easy	Fairly easy	Very easy	Fairly easy	Very easy	Fairly easy	Fairly easy	Fairly easy	Fairly easy	Fairly easy	Fairly easy	Fairly easy	Fairly easy	Fairly easy	Fairly easy	Very easy	Fairly easy	Fairly easy
RU	Agree	Latvia	Male	66 - 75	Post-secondary education	Retired	Average	Middle	1 – 4 times	Fairly difficult	Fairly difficult	Fairly difficult	Fairly difficult	Fairly easy	Fairly easy	Fairly difficult	Fairly easy	Fairly easy	Fairly easy	Fairly difficult	Fairly difficult	Fairly easy	Fairly difficult	Fairly difficult	Fairly easy	Fairly difficult	Fairly difficult	Fairly difficult	Fairly difficult	Fairly easy	Fairly difficult	Fairly difficult	Fairly difficult	Fairly difficult	Fairly difficult	Fairly difficult	Fairly difficult	Fairly difficult	Fairly difficult	Fairly difficult	Fairly difficult	Fairly difficult	Fairly difficult	Fairly difficult	Fairly difficult	Fairly difficult	Fairly difficult	Fairly difficult	Fairly difficult
LV	Agree	Latvia	Male	36 - 45	Post-secondary education	Full-time	Average	Middle	1 – 4 times	Fairly easy	Fairly easy	Fairly easy	Fairly difficult	Fairly easy	Fairly easy	Fairly difficult	Fairly easy	Very difficult	Very difficult	Fairly difficult	Fairly difficult	Fairly difficult	Fairly easy	Very easy	Fairly easy	Fairly easy	Fairly difficult	Fairly difficult	Fairly easy	Fairly easy	Fairly difficult	Fairly easy	Fairly easy	Fairly easy	Very difficult	Fairly easy	Fairly difficult	Fairly difficult	Fairly easy	Fairly difficult	Fairly easy	Fairly difficult	Fairly difficult	Fairly difficult	Fairly easy	Fairly easy	Fairly easy	Fairly difficult	Fairly difficult
RU	Agree	Latvia	Female	66 - 75	Post-secondary education	Retired	Average	Middle	5 – 8 times	Fairly easy	Fairly difficult	Fairly difficult	Fairly difficult	Fairly easy	Fairly easy	Fairly easy	Fairly easy	Fairly easy	Fairly easy	Fairly difficult	Fairly difficult	Fairly easy	Fairly easy	Fairly easy	Fairly easy	Fairly difficult	Fairly difficult	Fairly difficult	Fairly difficult	Fairly easy	Fairly easy	Fairly easy	Fairly easy	Fairly easy	Fairly easy	Fairly easy	Fairly easy	Fairly difficult	Fairly easy	Fairly difficult	Fairly difficult	Fairly difficult	Fairly difficult	Fairly difficult	Fairly difficult	Fairly difficult	Fairly easy	Fairly difficult	Fairly difficult
LV	Agree	Latvia	Male	76 and older	Primary education	Retired	Average	Middle	8 times and more	Very difficult	Very difficult	Very difficult	Very difficult	Very difficult	Very difficult	Very difficult	Very difficult	Very difficult	Very difficult	Very difficult	Very difficult	Very difficult	Very difficult	Very difficult	Very difficult	Very difficult	Very difficult	Very difficult	Very difficult	Very difficult	Very difficult	Very difficult	Very difficult	Very difficult	Very difficult	Very difficult	Very difficult	Very difficult	Very difficult	Very difficult	Very difficult	Very difficult	Very difficult	Very difficult	Very difficult	Very difficult	Very difficult	Very difficult	Very difficult
RU	Agree	Latvia	Male	18 - 25	Post-secondary education	Full-time	Average	Middle	1 – 4 times	Fairly difficult	Fairly difficult	Fairly easy	Fairly easy	Fairly easy	Fairly easy	Fairly difficult	Fairly difficult	Fairly easy	Very difficult	Fairly difficult	Very difficult	Fairly difficult	Fairly difficult	Fairly easy	Fairly difficult	Fairly easy	Fairly easy	Fairly difficult	Fairly easy	Fairly easy	Very difficult	Fairly difficult	Fairly difficult	Fairly difficult	Fairly easy	Fairly easy	Very difficult	Fairly difficult	Fairly difficult	Very difficult	Fairly difficult	Fairly easy	Fairly easy	Very difficult	Very difficult	Fairly difficult	Very difficult	Fairly difficult	Fairly easy
LV	Agree	Latvia	Male	18 - 25	Upper secondary education	Full-time	Average	Middle	1 – 4 times	Fairly easy	Fairly easy	Fairly easy	Fairly difficult	Fairly easy	Fairly difficult	Fairly easy	Fairly easy	Fairly easy	Fairly difficult	Fairly difficult	Fairly difficult	Fairly easy	Fairly easy	Fairly easy	Fairly easy	Fairly easy	Fairly easy	Fairly easy	Fairly easy	Fairly easy	Fairly difficult	Fairly difficult	Fairly difficult	Fairly easy	Fairly difficult	Fairly difficult	Fairly difficult	Fairly difficult	Fairly difficult	Fairly difficult	Fairly easy	Very easy	Very easy	Fairly easy	Very easy	Fairly difficult	Fairly difficult	Fairly difficult	Very easy
RU	Agree	Latvia	Male	18 - 25	Upper secondary education	Full-time	Average	Middle	1 – 4 times	Fairly easy	Fairly easy	Fairly difficult	Very easy	Fairly easy	Fairly difficult	Fairly difficult	Fairly difficult	Fairly easy	Fairly difficult	Very difficult	Fairly easy	Fairly easy	Fairly easy	Very easy	Fairly difficult	Very difficult	Fairly easy	Fairly easy	Very difficult		Fairly easy	Fairly difficult	Fairly difficult	Very difficult	Very difficult	Fairly easy	Fairly easy	Fairly difficult	Very difficult	Fairly easy	Fairly easy	Fairly difficult	Fairly difficult	Fairly easy	Fairly easy	Fairly easy	Very difficult	Fairly difficult	Very difficult
RU	Agree	Latvia	Female	66 - 75	Post-secondary education	Retired	Excellent	Upper middle	8 times and more	Fairly easy	Fairly easy	Very easy	Very easy	Very easy	Very easy	Very easy	Very easy	Very easy	Fairly easy	Fairly easy	Fairly easy	Very easy	Very easy	Fairly easy	Very easy	Fairly easy	Fairly easy	Fairly easy	Fairly easy	Fairly easy	Fairly easy	Fairly easy	Fairly easy	Fairly easy	Fairly easy	Fairly easy	Fairly easy	Fairly easy	Fairly easy	Fairly easy	Very easy	Very easy	Very easy	Very easy	Very easy	Very easy	Very easy	Very easy	Fairly easy
RU	Agree	Latvia	Male	18 - 25	Upper secondary education	Full-time	Average	Lower middle	8 times and more	Very easy	Very easy	Fairly easy	Fairly easy	Fairly difficult	Very easy	Very easy	Fairly easy	Fairly easy	Fairly difficult	Fairly difficult	Fairly difficult	Fairly easy	Very easy	Very easy	Very easy	Very easy	Fairly easy	Fairly easy	Very easy	Very easy	Very easy	Very easy	Very easy	Very easy	Very difficult	Very difficult	Fairly easy	Fairly difficult	Very easy	Fairly easy	Very easy	Very easy	Very easy	Fairly difficult	Very easy	Very easy	Very easy	Very easy	Very easy
LV	Agree	Latvia	Female	66 - 75	Post-secondary education	Unemployed	Above average	Upper middle	1 – 4 times	Fairly easy	Fairly easy	Fairly easy	Fairly difficult	Fairly easy	Fairly easy	Fairly easy	Fairly easy	Fairly easy	Fairly difficult	Fairly difficult	Very difficult	Fairly difficult	Fairly easy	Fairly easy	Fairly easy	Fairly easy	Fairly easy	Fairly difficult	Fairly difficult	Fairly easy	Fairly easy	Fairly easy	Very easy	Fairly easy	Very easy	Very easy	Fairly difficult	Fairly difficult	Very easy	Very easy	Very easy	Very easy	Very easy	Fairly difficult	Very easy	Very easy	Very easy	Fairly easy	Fairly easy
RU	Agree	Latvia	Female	18 - 25	Upper secondary education	Full-time	Below average	Upper middle	0 times	Fairly difficult	Fairly difficult	Fairly difficult	Fairly easy	Very easy	Very easy	Fairly difficult	Fairly easy	Fairly easy	Fairly difficult	Very difficult	Fairly easy	Fairly easy	Very easy	Very easy	Very easy	Very difficult	Fairly difficult	Very difficult	Fairly difficult	Fairly easy	Fairly difficult	Very easy	Fairly easy	Very difficult	Fairly difficult	Very difficult	Fairly easy	Fairly difficult	Very easy	Fairly difficult	Fairly easy	Fairly difficult	Very difficult	Fairly easy	Fairly easy	Fairly easy	Fairly difficult	Fairly difficult	Fairly easy
RU	Agree	Latvia	Male	36 - 45	Post-secondary education	Full-time	Average	Upper middle	1 – 4 times	Fairly easy	Fairly easy	Fairly easy	Fairly difficult	Fairly easy	Fairly easy	Fairly easy	Fairly easy	Fairly easy	Fairly difficult	Fairly easy	Fairly difficult	Fairly difficult	Very difficult	Fairly easy	Fairly easy	Fairly easy	Fairly easy	Fairly difficult	Fairly easy	Fairly easy	Fairly easy	Fairly difficult	Fairly difficult	Fairly easy	Fairly difficult	Fairly difficult	Fairly difficult	Fairly difficult	Fairly easy	Fairly difficult	Fairly easy	Fairly difficult	Fairly easy	Very difficult	Fairly easy	Fairly difficult	Very difficult	Fairly difficult	Fairly difficult
LV	Agree	Latvia	Female	36 - 45	Post-secondary education	Full-time	Average	Middle	0 times	Fairly difficult	Very difficult	Fairly difficult	Very difficult	Fairly difficult	Fairly difficult	Very difficult	Fairly easy	Fairly difficult	Fairly easy	Fairly easy	Very difficult	Very difficult	Very difficult	Very difficult	Fairly easy	Very easy	Very easy	Fairly difficult	Fairly difficult	Very easy	Fairly easy	Fairly easy	Very easy	Very easy	Fairly easy	Fairly easy	Fairly easy	Fairly easy	Fairly easy	Fairly easy	Fairly easy	Fairly easy	Fairly easy	Very difficult	Fairly easy	Fairly easy	Very difficult	Fairly easy	Fairly easy
LV	Agree	Latvia	Female	18 - 25	Post-secondary education	Full-time	Average	Middle	1 – 4 times	Fairly easy	Fairly easy	Very easy	Fairly easy	Fairly easy	Fairly easy	Fairly easy	Fairly easy	Fairly easy	Very easy	Very easy	Fairly easy	Fairly easy	Very easy	Very easy	Very easy	Fairly easy	Fairly easy	Fairly easy	Fairly easy	Fairly easy	Very easy	Very easy	Very easy	Fairly easy	Fairly easy	Fairly difficult	Fairly easy	Fairly easy	Fairly difficult	Fairly difficult	Very easy	Very easy	Fairly easy	Fairly easy	Fairly easy	Fairly difficult	Fairly easy	Fairly easy	Fairly easy
LV	Agree	Latvia	Female	18 - 25	Upper secondary education	Full-time	Average	Middle	1 – 4 times	Fairly easy	Fairly easy	Fairly difficult	Fairly easy	Fairly easy	Fairly easy	Fairly easy	Fairly easy	Fairly easy	Fairly easy	Fairly difficult	Fairly difficult	Fairly difficult	Fairly difficult	Fairly easy	Fairly easy	Very easy	Fairly difficult	Fairly easy	Fairly easy	Fairly easy	Fairly easy	Fairly easy	Fairly easy	Fairly easy	Fairly difficult	Fairly difficult	Fairly difficult	Fairly easy	Fairly easy	Fairly difficult	Fairly easy	Fairly easy	Fairly easy	Fairly difficult	Fairly easy	Fairly easy	Fairly easy	Fairly easy	Fairly difficult
LV	Agree	Latvia	Male	18 - 25	Higher education	Full-time	Excellent	Very high	1 – 4 times	Fairly easy	Fairly easy	Fairly easy	Fairly easy	Very easy	Fairly difficult	Fairly easy	Very easy	Very easy	Fairly difficult	Very difficult	Fairly difficult	Fairly easy	Very easy	Fairly difficult	Very easy	Very easy	Very easy	Fairly difficult	Very difficult	Fairly difficult	Very easy	Fairly easy	Fairly difficult	Very difficult	Fairly easy	Very easy	Fairly easy	Very easy	Fairly easy	Fairly easy	Fairly difficult	Very easy	Fairly difficult	Very difficult	Fairly difficult	Fairly easy	Very easy	Very easy	Very easy
LV	Agree	Latvia	Female	36 - 45	Higher education	Full-time	Above average	Middle	5 – 8 times	Fairly easy	Fairly difficult	Fairly easy	Fairly difficult	Very easy	Very easy	Fairly easy	Fairly easy	Fairly easy	Fairly easy	Fairly easy	Fairly difficult	Fairly difficult	Fairly easy	Very easy	Fairly easy	Very easy	Very easy	Fairly easy	Very easy	Very easy	Fairly difficult	Fairly easy	Very easy	Fairly easy	Fairly easy	Fairly easy	Fairly difficult	Fairly difficult	Very easy	Fairly difficult	Very easy	Very easy	Very easy	Very easy	Very easy	Very easy	Very easy	Very easy	Very easy
LV	Agree	Latvia	Female	18 - 25	Post-secondary education	Part-time	Very poor	Upper middle	1 – 4 times	Fairly easy	Fairly easy	Very easy	Very easy	Fairly easy	Fairly easy	Fairly easy	Fairly easy	Fairly easy	Fairly easy	Fairly easy	Very difficult	Fairly easy	Fairly easy	Very easy	Fairly easy	Very easy	Fairly easy	Very easy	Fairly easy	Very easy	Very easy	Very easy	Fairly easy	Fairly easy	Fairly easy	Fairly easy	Fairly difficult	Fairly easy	Fairly easy	Fairly difficult	Very easy	Very easy	Very easy	Fairly easy	Very easy	Very easy	Fairly easy	Fairly easy	Fairly easy
LV	Agree	Latvia	Female	26 - 35	Post-secondary education	Full-time	Average	Middle	8 times and more	Fairly easy	Very difficult	Fairly difficult	Very difficult	Very difficult	Very difficult	Fairly difficult	Fairly difficult	Fairly difficult	Fairly difficult	Very difficult	Very difficult	Fairly difficult	Fairly difficult	Fairly easy	Fairly difficult	Fairly easy	Fairly easy	Fairly easy	Fairly easy	Fairly easy	Fairly easy	Very difficult	Fairly difficult	Fairly difficult	Fairly difficult	Very difficult	Fairly difficult	Very difficult	Fairly difficult	Fairly difficult	Fairly easy	Fairly difficult	Fairly difficult	Fairly easy	Very difficult	Fairly easy	Fairly difficult	Fairly difficult	Fairly easy
LV	Agree	Latvia	Female	26 - 35	Higher education	Full-time	Above average	Upper middle	1 – 4 times	Fairly easy	Fairly easy	Fairly easy	Fairly easy	Fairly easy	Very easy	Fairly easy	Fairly easy	Fairly easy	Fairly easy	Fairly difficult	Very difficult	Fairly easy	Very easy	Fairly easy	Fairly easy	Fairly easy	Fairly difficult	Fairly difficult	Fairly easy	Fairly easy	Fairly easy	Fairly difficult	Fairly easy	Fairly easy	Fairly easy	Fairly difficult	Fairly difficult	Fairly difficult	Fairly difficult	Very difficult	Very easy	Fairly easy	Fairly easy	Fairly difficult	Fairly difficult	Fairly easy	Fairly difficult	Fairly difficult	Fairly difficult
RU	Agree	Latvia	Female	46 - 55	Upper secondary education	Full-time	Average	Upper middle	1 – 4 times	Very easy	Very easy	Very easy	Fairly difficult	Very easy	Very easy	Very easy	Very easy	Fairly easy	Fairly easy	Fairly easy	Fairly difficult	Fairly easy	Fairly easy	Fairly easy	Fairly easy	Fairly easy	Very difficult	Fairly easy	Fairly easy	Fairly easy	Fairly easy	Fairly easy	Fairly easy	Fairly easy	Fairly easy	Fairly easy	Fairly easy	Fairly difficult	Fairly easy	Fairly easy	Fairly easy	Fairly easy	Fairly difficult	Fairly difficult	Fairly difficult	Fairly easy	Fairly easy	Fairly easy	Fairly easy
LV	Agree	Latvia	Male	46 - 55	Higher education	Full-time	Excellent	Very high	1 – 4 times	Fairly easy	Fairly easy	Fairly difficult	Fairly difficult	Fairly easy	Fairly difficult	Fairly difficult	Fairly difficult	Fairly easy	Fairly easy	Fairly difficult	Fairly difficult	Fairly difficult	Fairly difficult	Very easy	Fairly easy	Very easy	Fairly easy	Very easy	Fairly easy	Very easy	Very easy	Very easy	Very easy	Fairly easy	Very easy	Fairly easy	Fairly easy	Very easy	Fairly easy	Fairly difficult	Very easy	Fairly easy	Fairly easy	Fairly difficult	Fairly easy	Very easy	Fairly easy	Very easy	Fairly easy
RU	Agree	Latvia	Female	46 - 55	Higher education	Full-time	Very poor	Middle	5 – 8 times	Fairly easy	Fairly easy	Fairly easy	Fairly easy	Fairly easy	Fairly easy	Fairly easy	Fairly easy	Fairly easy	Fairly easy	Fairly easy	Fairly easy	Fairly easy	Fairly easy	Fairly easy	Fairly easy	Fairly easy	Fairly easy	Fairly easy	Fairly easy	Fairly easy	Fairly easy	Fairly easy	Fairly easy	Fairly easy	Fairly easy	Fairly easy	Fairly easy	Fairly easy	Fairly easy	Fairly easy	Fairly easy	Fairly easy	Fairly easy	Fairly easy	Fairly easy	Fairly easy	Fairly easy	Fairly easy	Fairly easy
LV	Agree	Latvia	Male	18 - 25	Upper secondary education	Full-time	Average	Middle	0 times	Fairly easy	Fairly easy	Fairly difficult	Fairly difficult	Fairly difficult	Very difficult	Fairly difficult	Fairly difficult	Fairly difficult	Fairly difficult	Fairly difficult	Fairly difficult	Fairly difficult	Fairly difficult	Fairly difficult	Fairly difficult	Fairly difficult	Fairly difficult	Fairly difficult	Fairly difficult	Fairly difficult	Fairly difficult	Fairly difficult	Fairly difficult	Fairly difficult	Fairly difficult	Fairly difficult	Fairly difficult	Fairly easy	Fairly easy	Fairly easy	Fairly difficult	Fairly difficult	Fairly difficult	Fairly difficult	Fairly difficult	Fairly difficult	Fairly difficult	Fairly difficult	Fairly difficult
LV	Agree	Latvia	Male	26 - 35	Upper secondary education	Full-time	Very poor	Middle	1 – 4 times	Fairly difficult	Fairly difficult	Very difficult	Very difficult	Fairly difficult	Fairly difficult	Fairly easy	Fairly easy	Fairly difficult	Fairly difficult	Fairly easy	Very difficult	Fairly difficult	Fairly easy	Very easy	Fairly easy	Very easy	Very difficult	Fairly difficult	Very easy	Fairly easy	Fairly easy	Fairly difficult	Fairly easy	Very difficult	Fairly difficult	Fairly difficult	Very difficult	Fairly difficult	Fairly difficult	Very difficult	Very easy	Very easy	Fairly difficult	Fairly difficult	Fairly easy	Fairly difficult	Very easy	Fairly difficult	Fairly easy
RU	Agree	Latvia	Male	18 - 25	Upper secondary education	Part-time	Above average	Upper middle	1 – 4 times	Fairly easy	Fairly easy	Very easy	Fairly easy	Fairly easy	Fairly easy	Fairly easy	Fairly easy	Fairly easy	Fairly easy	Fairly easy	Fairly easy	Fairly easy	Fairly easy	Fairly easy	Fairly easy	Fairly easy	Fairly easy	Fairly easy	Fairly easy	Fairly easy	Fairly easy	Fairly easy	Fairly easy	Fairly easy	Fairly easy	Fairly easy	Fairly easy	Fairly easy	Fairly easy	Fairly easy	Fairly easy	Fairly easy	Fairly easy	Fairly easy	Fairly easy	Fairly easy	Fairly easy	Fairly easy	Fairly easy
LT	Agree	Lithuania	Male	76 and older	Post-secondary education	Retired	Average	Middle	8 times and more	Fairly difficult	Fairly difficult	Fairly difficult	Fairly difficult	Fairly easy	Fairly difficult	Fairly difficult	Very easy	Fairly easy	Very difficult	Very difficult	Fairly difficult	Fairly difficult	Fairly easy	Very difficult	Fairly easy	Fairly difficult	Very difficult	Fairly easy	Fairly difficult	Fairly easy	Fairly difficult	Fairly difficult	Fairly easy	Very difficult	Fairly difficult	Fairly difficult	Very difficult	Very difficult	Fairly difficult	Very difficult	Very difficult	Fairly difficult	Fairly difficult	Fairly difficult	Very difficult	Fairly easy	Very difficult	Very difficult	Very difficult
LT	Agree	Lithuania	Male	46 - 55	Higher education	Full-time	Average	Middle	1 – 4 times	Fairly difficult	Fairly difficult	Fairly difficult	Fairly difficult	Fairly easy	Fairly difficult	Fairly difficult	Fairly easy	Fairly easy	Fairly difficult	Fairly difficult	Fairly difficult	Fairly easy	Fairly easy	Fairly easy	Fairly easy	Fairly easy	Fairly easy	Fairly easy	Fairly easy	Fairly easy	Fairly difficult	Fairly easy	Fairly easy	Fairly difficult	Fairly difficult	Fairly difficult	Fairly difficult	Fairly difficult	Fairly difficult	Fairly easy	Fairly easy	Fairly easy	Fairly easy	Fairly difficult	Fairly difficult	Fairly easy	Fairly easy	Fairly easy	Fairly easy
LT	Agree	Lithuania	Female	46 - 55	Higher education	Full-time	Average	Upper middle	1 – 4 times	Fairly easy	Fairly difficult	Fairly difficult	Fairly easy	Fairly easy	Fairly difficult	Fairly difficult	Fairly easy	Fairly easy	Fairly difficult	Fairly difficult	Fairly difficult	Fairly easy	Fairly difficult	Fairly easy	Fairly easy	Fairly easy	Fairly easy	Fairly difficult	Fairly difficult	Fairly easy	Fairly easy	Fairly easy	Fairly easy	Fairly difficult	Fairly difficult	Fairly easy	Fairly easy	Fairly easy	Fairly easy	Fairly easy	Fairly easy	Fairly easy	Fairly difficult	Fairly easy	Fairly easy	Fairly easy	Fairly difficult	Fairly easy	Fairly difficult
LT	Agree	Lithuania	Female	76 and older	Lower secondary education	Retired	Below average	Low	8 times and more	Very difficult	Very difficult	Very difficult	Very difficult	Very difficult	Very difficult	Very difficult	Fairly difficult	Very difficult	Fairly difficult	Fairly difficult	Fairly difficult	Fairly difficult	Very difficult	Fairly easy	Fairly difficult	Fairly difficult	Fairly difficult	Fairly difficult	Fairly difficult	Very difficult	Fairly difficult	Fairly difficult	Very difficult	Fairly easy	Very difficult	Fairly difficult	Fairly difficult	Fairly difficult	Fairly easy	Fairly difficult	Fairly difficult	Fairly difficult	Fairly difficult	Very difficult	Fairly difficult	Fairly difficult	Very difficult	Very difficult	Very difficult
LT	Agree	Lithuania	Female	46 - 55	Higher education	Full-time	Average	Middle	1 – 4 times	Fairly easy	Fairly easy	Fairly easy	Fairly easy	Fairly easy	Fairly easy	Fairly easy	Fairly easy	Fairly easy	Fairly difficult	Fairly easy	Fairly difficult	Fairly difficult	Fairly easy	Very easy	Very easy	Very easy	Very easy	Very easy	Very easy	Very easy	Very easy	Very easy	Very easy	Fairly difficult	Very easy	Fairly easy	Fairly difficult	Very easy	Fairly difficult	Fairly easy	Fairly easy	Fairly easy	Very difficult	Very difficult	Very difficult	Fairly difficult	Fairly difficult	Fairly easy	Fairly easy
LT	Agree	Lithuania	Female	46 - 55	Upper secondary education	Full-time	Below average	Lower middle	1 – 4 times	Fairly easy	Do not know	Fairly easy	Fairly easy	Fairly easy	Fairly easy	Fairly easy	Fairly easy	Fairly easy	Fairly easy	Fairly easy	Fairly easy	Fairly easy	Fairly easy	Fairly easy	Fairly easy		Fairly difficult	Fairly difficult	Fairly difficult	Fairly difficult	Fairly difficult	Fairly easy	Fairly easy	Fairly easy	Fairly difficult	Fairly easy	Fairly difficult	Fairly difficult	Fairly easy	Fairly difficult	Fairly difficult	Fairly difficult	Fairly easy	Fairly easy	Fairly difficult	Fairly easy	Very difficult	Fairly easy	Fairly difficult
LT	Agree	Lithuania	Female	26 - 35	Higher education	Full-time	Above average	Upper middle	5 – 8 times	Fairly easy	Fairly easy	Very easy	Very easy	Very easy	Very easy	Fairly easy	Very easy	Fairly easy	Fairly easy	Fairly easy	Fairly easy	Fairly easy	Fairly easy	Fairly easy	Fairly easy	Very easy	Very easy	Very easy	Very easy	Very easy	Very easy	Very easy	Fairly easy	Fairly easy	Fairly easy	Fairly easy	Fairly easy	Fairly easy	Very easy	Very easy	Very easy	Very easy	Fairly difficult	Fairly difficult	Fairly easy	Fairly easy	Very easy	Very easy	Very easy
LT	Agree	Lithuania	Female	26 - 35	Higher education	Part-time	Above average	Upper middle	5 – 8 times	Fairly difficult	Fairly easy	Fairly difficult	Fairly easy	Fairly easy	Fairly easy	Fairly difficult	Fairly easy	Fairly easy	Fairly difficult	Fairly difficult	Fairly difficult	Fairly easy	Fairly easy	Fairly easy	Fairly easy	Fairly easy	Fairly easy	Fairly easy	Fairly easy	Fairly easy	Fairly easy	Fairly easy	Fairly easy	Fairly easy	Fairly easy	Fairly easy	Fairly difficult	Fairly easy	Fairly difficult	Fairly difficult	Fairly easy	Fairly easy	Fairly difficult	Fairly difficult	Fairly easy	Fairly difficult	Fairly easy	Fairly difficult	Fairly difficult
LT	Agree	Lithuania	Male	36 - 45	Higher education	Other	Average	Upper middle	5 – 8 times	Fairly easy	Fairly easy	Fairly difficult	Fairly difficult	Fairly easy	Fairly easy	Fairly difficult	Very easy	Fairly easy	Fairly difficult	Fairly difficult	Fairly difficult	Fairly easy	Very easy	Very easy	Very easy	Fairly easy	Fairly easy	Fairly easy	Fairly easy	Fairly easy	Fairly easy	Fairly easy	Fairly easy	Fairly easy	Fairly difficult	Fairly easy	Fairly difficult	Fairly difficult	Fairly easy	Fairly difficult	Fairly easy	Fairly easy	Fairly difficult	Fairly difficult	Fairly difficult	Fairly easy	Fairly easy	Fairly easy	Fairly easy
LT	Agree	Lithuania	Male	36 - 45	Higher education	Full-time	Average	Middle	1 – 4 times	Fairly easy	Fairly easy	Fairly easy	Fairly easy	Fairly easy	Fairly easy	Fairly easy	Fairly easy	Fairly easy	Fairly difficult	Fairly difficult	Fairly difficult	Fairly easy	Fairly easy	Fairly easy	Fairly easy	Fairly difficult	Fairly difficult	Fairly easy	Fairly difficult	Fairly difficult	Fairly easy	Fairly easy	Fairly easy	Fairly easy	Fairly difficult	Fairly difficult	Fairly difficult	Fairly easy	Fairly difficult	Fairly difficult	Fairly difficult	Fairly easy	Fairly difficult	Fairly difficult	Fairly easy	Fairly easy	Fairly difficult	Fairly easy	Fairly difficult
LT	Agree	Lithuania	Male	46 - 55	Higher education	Full-time	Average	Middle	5 – 8 times	Fairly easy	Fairly easy	Fairly easy	Fairly easy	Fairly easy	Fairly easy	Fairly easy	Fairly easy	Fairly easy	Fairly difficult	Fairly difficult	Very difficult	Fairly easy	Fairly easy	Fairly easy	Fairly easy	Fairly easy	Very easy	Very easy	Very easy	Fairly easy	Fairly easy	Fairly easy	Fairly easy	Very easy	Fairly easy	Fairly easy	Fairly difficult	Fairly easy	Fairly easy	Fairly difficult	Fairly easy	Fairly easy	Fairly easy	Fairly difficult	Fairly easy	Fairly easy	Fairly difficult	Fairly easy	Fairly easy
LT	Agree	Lithuania	Female	36 - 45	Upper secondary education	Unemployed	Average	Middle	1 – 4 times	Fairly easy	Fairly difficult	Fairly easy	Fairly easy	Fairly easy	Fairly easy	Fairly difficult	Very easy	Fairly easy	Fairly difficult	Fairly easy	Fairly difficult	Fairly easy	Very easy	Fairly easy	Fairly easy	Very easy	Fairly easy	Very easy	Fairly easy	Fairly easy	Very easy	Very easy	Very easy	Very easy	Fairly easy	Very easy	Fairly difficult	Very easy	Fairly easy	Fairly difficult	Very easy	Fairly easy	Fairly easy	Fairly easy	Fairly easy	Fairly easy	Fairly easy	Fairly difficult	Very easy
LT	Agree	Lithuania	Male	56 - 65	Higher education	Full-time	Average	Middle	1 – 4 times	Fairly easy	Fairly easy	Very easy	Fairly easy	Fairly easy	Fairly easy	Fairly easy	Fairly easy	Fairly easy	Fairly easy	Fairly easy	Fairly easy	Fairly easy	Fairly easy	Very easy	Very easy	Fairly easy	Fairly easy	Fairly easy	Fairly easy	Fairly easy	Fairly easy	Fairly easy	Fairly easy	Fairly easy	Fairly easy	Fairly easy	Fairly easy	Fairly easy	Fairly easy	Fairly easy	Fairly easy	Fairly easy	Fairly easy	Fairly easy	Fairly easy	Fairly easy	Fairly easy	Fairly easy	Fairly easy
LT	Agree	Lithuania	Female	56 - 65	Higher education	Full-time	Average	Middle	1 – 4 times	Fairly easy	Fairly easy	Fairly easy	Fairly easy	Fairly easy	Fairly easy	Fairly easy	Fairly easy	Fairly easy	Fairly easy	Fairly easy	Fairly easy	Fairly easy	Fairly easy	Fairly easy	Fairly easy	Fairly easy	Fairly easy	Fairly easy	Fairly easy	Fairly easy	Fairly easy	Fairly easy	Fairly easy	Fairly easy	Fairly easy	Fairly easy	Fairly difficult	Fairly easy	Fairly easy	Fairly easy	Fairly easy	Fairly easy	Fairly easy	Fairly easy	Fairly easy	Fairly easy	Fairly easy	Fairly easy	Fairly easy
LT	Agree	Lithuania	Female	76 and older	Upper secondary education	Retired	Average	Middle	8 times and more	Fairly difficult	Fairly difficult	Very difficult	Fairly easy	Fairly easy	Fairly easy	Fairly easy	Fairly easy	Very easy	Very easy	Fairly difficult	Fairly easy	Fairly easy	Fairly easy	Very easy	Very easy	Fairly easy	Fairly easy	Fairly easy	Fairly easy	Very easy	Fairly easy	Very easy	Fairly easy	Fairly easy	Fairly easy	Fairly easy	Fairly easy	Fairly easy	Fairly difficult	Very easy	Fairly easy	Fairly easy	Fairly difficult	Fairly difficult		Fairly easy	Fairly easy	Fairly easy	Fairly easy
LT	Agree	Lithuania	Female	26 - 35	Upper secondary education	Unemployed	Average	Middle	0 times	Very easy	Fairly easy	Fairly easy	Fairly easy	Fairly easy	Fairly difficult	Fairly easy	Fairly easy	Fairly easy	Fairly difficult	Fairly easy	Fairly difficult	Fairly easy	Fairly easy	Fairly difficult	Very easy	Very easy	Very easy	Fairly easy	Very easy	Fairly easy	Fairly easy	Fairly easy	Fairly easy	Fairly easy	Fairly easy	Fairly difficult	Fairly easy	Fairly easy	Fairly easy	Fairly easy	Very easy	Fairly easy	Fairly difficult	Fairly easy	Fairly difficult	Fairly easy	Fairly difficult	Fairly easy	Fairly difficult
LT	Agree	Lithuania	Male	56 - 65	Higher education	Part-time	Average	Middle	1 – 4 times	Fairly difficult	Fairly difficult	Fairly easy	Fairly easy	Fairly easy	Fairly easy	Fairly easy	Fairly easy	Fairly difficult	Fairly difficult	Fairly difficult	Fairly difficult	Fairly difficult	Fairly easy	Fairly easy	Fairly easy	Fairly easy	Fairly easy	Fairly easy	Fairly easy	Fairly easy	Fairly easy	Fairly easy	Fairly easy	Fairly easy	Fairly easy	Fairly easy	Fairly difficult	Fairly difficult	Fairly easy	Fairly easy	Very easy	Very easy	Very easy	Fairly easy	Fairly easy	Very easy	Fairly easy	Fairly easy	Fairly easy
LT	Agree	Lithuania	Male	26 - 35	Higher education	Full-time	Above average	Upper middle	8 times and more	Fairly easy	Fairly easy	Fairly easy	Fairly easy	Very easy	Fairly easy	Very easy	Very easy	Fairly easy	Fairly difficult	Fairly difficult	Fairly difficult	Fairly easy	Very easy	Fairly easy	Very easy	Fairly easy	Fairly easy	Fairly easy	Fairly easy	Fairly difficult	Fairly difficult	Fairly easy	Fairly difficult	Fairly difficult	Fairly difficult	Fairly difficult	Fairly difficult	Fairly difficult	Fairly difficult	Fairly easy	Very easy	Fairly easy	Fairly difficult	Fairly easy	Fairly easy	Fairly easy	Fairly difficult	Fairly easy	Fairly easy
LT	Agree	Lithuania	Female	36 - 45	Higher education	Full-time	Excellent	High	8 times and more	Fairly easy	Fairly easy	Fairly easy	Fairly easy	Fairly easy	Fairly easy	Fairly easy	Fairly easy	Fairly easy	Fairly easy	Fairly easy	Very easy	Fairly easy	Very easy	Very easy	Very easy	Fairly easy	Fairly easy	Fairly easy	Fairly easy	Fairly easy	Fairly easy	Fairly easy	Fairly easy	Fairly easy	Fairly easy	Fairly easy	Fairly easy	Fairly easy	Fairly easy	Fairly easy	Fairly easy	Fairly difficult	Fairly difficult	Fairly easy	Fairly easy	Fairly easy	Very easy	Fairly easy	Fairly easy
LT	Agree	Lithuania	Male	36 - 45	Higher education	Full-time	Above average	High	0 times	Fairly easy	Fairly easy	Very easy	Very easy	Very easy	Very easy	Very easy	Very easy	Very easy	Fairly easy	Fairly difficult	Very easy	Very easy	Very easy	Very easy	Very easy	Very easy	Fairly easy	Fairly easy	Very easy	Fairly easy	Very easy	Very easy	Very easy	Very easy	Fairly easy	Very easy	Fairly easy	Fairly easy	Fairly easy	Fairly easy	Very easy	Very easy	Very easy	Very easy	Very easy	Very easy	Very easy	Very easy	Very easy
LT	Agree	Lithuania	Female	36 - 45	Higher education	Full-time	Above average	Middle	8 times and more	Fairly easy	Fairly easy	Fairly easy	Fairly easy	Fairly easy	Fairly easy	Fairly easy	Fairly easy	Fairly easy	Fairly easy	Fairly difficult	Fairly difficult	Fairly difficult	Fairly easy	Fairly easy	Fairly easy	Fairly easy	Fairly easy	Fairly easy	Fairly easy	Fairly easy	Fairly easy	Fairly easy	Fairly easy	Fairly easy	Fairly difficult	Fairly difficult	Fairly difficult	Fairly difficult	Fairly easy	Fairly easy	Fairly easy	Fairly easy	Fairly easy	Fairly easy	Fairly easy	Fairly easy	Fairly easy	Fairly easy	Fairly easy
LT	Agree	Lithuania	Male	36 - 45	Higher education	Full-time	Average	Upper middle	1 – 4 times	Fairly easy	Fairly easy	Fairly easy	Very easy	Fairly easy	Very easy	Very easy	Very easy	Very easy	Fairly easy	Fairly difficult	Fairly easy	Fairly easy	Very easy	Very easy	Very easy	Very easy	Very easy	Very easy	Very easy	Fairly easy	Very easy	Very easy	Fairly easy	Very easy	Very easy	Fairly easy	Fairly easy	Very easy	Fairly easy	Fairly easy	Very easy	Very easy	Very easy	Very easy	Very easy	Very easy	Fairly easy	Very easy	Very easy
LT	Agree	Lithuania	Male	26 - 35	Higher education	Full-time	Above average	Upper middle	1 – 4 times	Very easy	Very easy	Fairly easy	Very easy	Fairly easy	Fairly easy	Fairly difficult	Fairly easy	Fairly difficult	Fairly difficult	Very difficult	Fairly difficult	Fairly easy	Very easy	Fairly easy	Fairly easy	Very easy	Very easy	Very easy	Very easy	Very easy	Very easy	Very easy	Fairly easy	Fairly easy	Very difficult	Fairly difficult	Fairly difficult	Fairly difficult	Very easy	Very easy	Very easy	Very easy	Fairly easy	Very difficult	Fairly easy	Fairly easy	Fairly difficult	Very easy	Fairly difficult
LT	Agree	Lithuania	Female	76 and older	Post-secondary education	Retired	Average	Middle	1 – 4 times	Fairly difficult	Fairly difficult	Fairly easy	Fairly easy	Fairly easy	Fairly easy	Fairly difficult	Fairly easy	Fairly difficult	Fairly difficult	Fairly difficult	Fairly difficult	Fairly difficult	Fairly easy	Fairly easy	Very easy	Very easy	Fairly difficult	Very difficult	Fairly difficult	Fairly difficult	Fairly difficult	Fairly easy	Fairly easy	Fairly easy	Fairly difficult	Fairly easy	Fairly difficult	Fairly difficult	Very difficult	Fairly difficult	Fairly easy	Fairly easy	Very difficult	Very difficult	Very difficult	Fairly difficult	Fairly difficult	Fairly difficult	Fairly difficult
LT	Agree	Lithuania	Male	46 - 55	Higher education	Full-time	Average	Middle	1 – 4 times	Fairly easy	Fairly difficult	Fairly easy	Fairly easy	Fairly easy	Very easy	Fairly easy	Very easy	Fairly easy	Fairly easy	Fairly difficult	Fairly difficult	Fairly difficult	Fairly easy	Fairly easy	Fairly easy	Fairly easy	Fairly difficult	Fairly difficult	Fairly easy	Fairly easy	Fairly easy	Fairly easy	Fairly easy	Fairly easy	Fairly difficult	Fairly easy	Fairly difficult	Fairly difficult	Fairly easy	Fairly difficult	Fairly easy	Fairly difficult	Fairly difficult	Fairly difficult	Fairly difficult	Fairly easy	Fairly easy	Fairly difficult	Fairly difficult
LT	Agree	Lithuania	Female	18 - 25	Higher education	Full-time	Average	Middle	1 – 4 times	Fairly easy	Fairly difficult	Fairly difficult	Fairly difficult	Very easy	Very easy	Fairly easy	Fairly easy	Fairly easy	Fairly easy	Fairly difficult	Very difficult	Fairly easy	Fairly easy	Fairly difficult	Fairly easy	Fairly easy	Fairly difficult	Fairly difficult	Fairly easy	Fairly easy	Fairly easy	Fairly difficult	Fairly difficult	Fairly easy	Fairly difficult	Fairly difficult	Very difficult	Fairly difficult	Fairly easy	Fairly easy	Fairly easy	Fairly easy	Fairly difficult	Fairly difficult	Fairly difficult	Fairly difficult	Fairly easy	Fairly easy	Fairly difficult
LT	Agree	Lithuania	Female	46 - 55	Higher education	Full-time	Above average	Middle	1 – 4 times	Fairly easy	Fairly easy	Fairly difficult	Fairly difficult	Fairly difficult	Fairly difficult	Very difficult	Fairly easy	Fairly difficult	Fairly difficult	Fairly difficult	Very difficult	Fairly difficult	Fairly easy	Very easy	Fairly easy	Fairly difficult	Fairly difficult	Fairly difficult	Fairly difficult	Fairly difficult	Fairly easy	Fairly easy	Fairly difficult	Fairly difficult	Very difficult	Fairly difficult	Very difficult	Fairly difficult	Fairly difficult	Very difficult	Fairly difficult	Fairly difficult	Very difficult	Very difficult	Very difficult	Fairly easy	Very difficult	Fairly difficult	Very difficult
LT	Agree	Lithuania	Female	36 - 45	Higher education	Full-time	Above average	Middle	5 – 8 times	Fairly easy	Fairly easy	Fairly difficult	Fairly difficult	Fairly easy	Very easy	Fairly easy	Fairly easy	Fairly difficult	Fairly difficult	Fairly difficult	Fairly easy	Fairly easy	Very easy	Very easy	Very easy	Very easy	Fairly difficult	Fairly easy	Fairly easy	Fairly easy	Very easy	Very easy	Fairly easy	Fairly difficult	Fairly easy	Fairly difficult	Fairly easy	Very easy	Fairly easy	Fairly difficult	Very easy	Fairly easy	Fairly difficult	Fairly difficult	Fairly difficult	Fairly easy	Fairly difficult	Fairly difficult	Fairly difficult
LT	Agree	Lithuania	Male	36 - 45	Higher education	Full-time	Average	Middle	0 times	Fairly easy	Fairly easy	Very easy	Very easy	Very easy	Fairly difficult	Fairly easy	Very easy	Fairly easy	Fairly difficult	Fairly difficult	Fairly easy	Fairly easy	Very easy	Very easy	Very easy	Fairly easy	Fairly difficult	Fairly difficult	Fairly difficult	Fairly easy	Fairly difficult	Fairly easy	Fairly easy	Fairly easy	Fairly difficult	Fairly difficult	Fairly easy	Fairly easy	Fairly difficult	Fairly difficult	Fairly easy	Fairly difficult	Fairly difficult	Fairly difficult	Fairly easy	Fairly easy	Fairly difficult	Fairly difficult	Fairly difficult
LT	Agree	Lithuania	Female	26 - 35	Higher education	Full-time	Average	Upper middle	5 – 8 times	Very easy	Fairly easy	Fairly easy	Very easy	Very easy	Very easy	Very easy	Very easy	Fairly difficult	Fairly difficult	Fairly easy	Fairly easy	Fairly difficult	Fairly easy	Very easy	Very easy	Very easy	Very easy	Very easy	Fairly easy	Fairly easy	Fairly easy	Very easy	Very easy	Fairly easy	Fairly difficult	Fairly easy	Fairly easy	Fairly difficult	Fairly easy	Fairly difficult	Very easy	Very easy	Fairly difficult	Fairly difficult	Fairly difficult	Fairly difficult	Very easy	Fairly easy	Fairly easy
LT	Agree	Lithuania	Male	18 - 25	Upper secondary education	Other	Above average	Upper middle	1 – 4 times	Very easy	Fairly easy	Fairly easy	Very easy	Fairly easy	Fairly easy	Fairly easy	Very easy	Fairly easy	Fairly easy	Fairly difficult	Fairly difficult	Fairly easy	Very easy	Very easy	Very easy	Very easy	Fairly easy	Fairly easy	Fairly easy	Fairly easy	Fairly easy	Very easy	Fairly easy	Fairly easy	Fairly difficult	Fairly difficult	Fairly easy	Fairly easy	Fairly easy	Fairly difficult	Very easy	Very easy	Very easy	Fairly easy	Fairly easy	Very easy	Fairly difficult	Fairly easy	Fairly easy
LT	Agree	Lithuania	Male	36 - 45	Higher education	Full-time	Excellent	Very high	8 times and more	Very easy	Very easy	Very easy	Very easy	Fairly easy	Fairly easy	Very easy	Very easy	Fairly easy	Fairly difficult	Fairly difficult	Fairly difficult	Fairly easy	Very easy	Very easy	Very easy	Very easy	Very easy	Very easy	Very easy	Very easy	Very easy	Very easy	Very easy	Fairly easy	Fairly easy	Fairly easy	Fairly difficult	Fairly easy	Fairly difficult	Fairly easy	Very easy	Very easy	Fairly difficult	Fairly difficult	Fairly easy	Fairly difficult	Fairly easy	Fairly easy	Fairly easy
LT	Agree	Lithuania	Female	26 - 35	Higher education	Full-time	Average	Middle	1 – 4 times	Very easy	Fairly easy	Fairly easy	Very easy	Fairly easy	Fairly easy	Fairly easy	Fairly easy	Fairly easy	Fairly difficult	Fairly difficult	Fairly difficult	Fairly easy	Fairly easy	Fairly easy	Very easy	Fairly easy	Fairly easy	Fairly difficult	Fairly easy	Fairly easy	Fairly easy	Fairly easy	Fairly easy	Fairly easy	Fairly easy	Fairly difficult	Fairly difficult	Fairly difficult	Fairly easy	Fairly easy	Very easy	Very easy	Fairly easy	Fairly difficult	Fairly easy	Fairly easy	Fairly easy	Fairly easy	Fairly easy
LT	Agree	Lithuania	Female	46 - 55	Higher education	Full-time	Average	Middle	1 – 4 times	Fairly difficult	Very difficult	Fairly easy	Fairly easy	Very easy	Very easy	Fairly easy	Very easy	Very easy	Very easy	Fairly easy	Fairly difficult	Fairly easy	Very easy	Very easy	Very easy	Fairly easy	Fairly difficult	Fairly difficult	Fairly difficult	Fairly difficult	Fairly difficult	Fairly difficult	Fairly difficult	Fairly difficult	Fairly difficult	Fairly difficult	Fairly difficult	Fairly difficult	Fairly difficult	Fairly difficult	Fairly easy	Fairly difficult	Fairly difficult	Very difficult	Fairly difficult	Very easy	Fairly easy	Fairly easy	Fairly difficult
LT	Agree	Lithuania	Male	26 - 35	Post graduate	Full-time	Above average	High	1 – 4 times	Fairly easy	Fairly easy	Fairly easy	Fairly easy	Fairly easy	Fairly easy	Fairly easy	Very easy	Fairly easy	Fairly difficult	Fairly difficult	Fairly difficult	Fairly easy	Fairly easy	Fairly easy	Fairly easy	Fairly easy	Fairly easy	Fairly difficult	Fairly easy	Fairly easy	Fairly easy	Fairly easy	Fairly easy	Fairly difficult	Fairly difficult	Fairly difficult	Fairly difficult	Fairly difficult	Fairly easy	Fairly difficult	Fairly easy	Fairly easy	Fairly difficult	Fairly difficult	Fairly easy	Fairly easy	Fairly difficult	Fairly difficult	Fairly difficult
LT	Agree	Lithuania	Male	56 - 65	Higher education	Full-time	Above average	High	1 – 4 times	Very easy	Very easy	Fairly easy	Very easy	Very easy	Very easy	Fairly easy	Very easy	Fairly easy	Fairly easy	Fairly easy	Fairly easy	Fairly easy	Fairly easy	Very easy	Very easy	Very easy	Fairly easy	Fairly easy	Very easy	Very easy	Very easy	Very easy	Very easy	Very easy	Very easy	Very easy	Fairly easy	Very easy	Very easy	Fairly easy	Very easy	Very easy	Very easy	Fairly difficult	Fairly easy	Very easy	Fairly easy	Very easy	Very easy
LT	Agree	Lithuania	Female	26 - 35	Higher education	Full-time	Average	Middle	1 – 4 times	Fairly easy	Fairly easy	Very easy	Fairly easy	Fairly difficult	Fairly easy	Fairly easy	Fairly difficult	Fairly difficult	Very difficult	Very difficult	Fairly easy	Fairly easy	Fairly difficult	Fairly difficult	Fairly difficult	Very easy	Very easy	Fairly difficult	Very easy	Fairly easy	Very easy	Fairly difficult	Fairly difficult	Fairly difficult	Fairly difficult	Fairly difficult	Fairly easy	Very difficult	Fairly easy	Fairly easy	Very easy	Very easy	Fairly difficult	Fairly difficult	Very easy	Fairly easy	Very difficult	Fairly easy	Fairly easy
LT	Agree	Lithuania	Female	26 - 35	Higher education	Full-time	Average	Middle	5 – 8 times	Fairly easy	Fairly easy	Fairly difficult	Fairly difficult	Fairly difficult	Fairly difficult	Fairly difficult	Fairly easy	Fairly easy	Fairly difficult	Fairly difficult	Fairly difficult	Fairly difficult	Fairly difficult	Fairly difficult	Fairly difficult	Fairly easy	Fairly difficult	Fairly difficult	Fairly difficult	Fairly difficult	Fairly difficult	Fairly difficult	Fairly difficult	Fairly difficult	Fairly difficult	Fairly difficult	Fairly difficult	Fairly difficult	Fairly difficult	Fairly difficult	Fairly easy	Fairly difficult	Fairly difficult	Fairly difficult	Fairly difficult	Fairly easy	Fairly difficult	Fairly difficult	Fairly difficult
LT	Agree	Lithuania	Male	36 - 45	Higher education	Full-time	Above average	High	1 – 4 times	Very easy	Fairly easy	Fairly easy	Fairly easy	Fairly difficult	Fairly easy	Fairly easy	Fairly easy	Fairly easy	Fairly difficult	Fairly difficult	Fairly easy	Fairly easy	Fairly easy	Very easy	Fairly easy	Very easy	Very easy	Fairly easy	Very easy	Fairly difficult	Fairly difficult	Fairly easy	Fairly easy	Fairly difficult	Fairly difficult	Fairly difficult	Fairly easy	Fairly easy	Fairly easy	Fairly easy	Very easy	Very easy	Fairly difficult	Fairly difficult	Fairly easy	Fairly easy	Fairly easy	Very easy	Very easy
LT	Agree	Lithuania	Male	36 - 45	Higher education	Full-time	Above average	High	5 – 8 times	Very easy	Fairly easy	Fairly easy	Fairly easy	Fairly easy	Very easy	Fairly easy	Fairly easy	Fairly easy	Fairly easy	Fairly easy	Fairly easy	Fairly easy	Fairly easy	Fairly easy	Fairly easy	Fairly easy	Fairly easy	Fairly easy	Fairly easy	Fairly easy	Fairly easy	Fairly easy	Very easy	Very easy	Very easy	Very easy	Fairly easy	Fairly easy	Fairly easy	Fairly easy	Very easy	Very easy	Fairly difficult	Fairly difficult	Fairly difficult	Fairly difficult	Fairly easy	Fairly easy	Fairly easy
LT	Agree	Lithuania	Male	26 - 35	Higher education	Full-time	Below average	Middle	1 – 4 times	Fairly easy	Fairly easy	Very easy	Fairly difficult	Fairly easy	Fairly easy	Fairly difficult	Fairly easy	Fairly difficult	Fairly difficult	Fairly difficult	Very difficult	Fairly easy	Very easy	Very easy	Very easy	Fairly easy	Fairly difficult	Very difficult	Fairly easy	Fairly easy	Very difficult	Very difficult	Fairly easy	Fairly difficult	Very difficult	Very difficult	Fairly difficult	Very difficult	Very difficult	Very difficult	Very easy	Fairly easy	Very difficult	Fairly difficult	Very difficult	Very difficult	Very easy	Very easy	Fairly difficult
LT	Agree	Lithuania	Male	26 - 35	Higher education	Full-time	Average	Upper middle	5 – 8 times	Very easy	Fairly easy	Fairly easy	Very easy	Fairly easy	Fairly easy	Fairly easy	Very easy	Very easy	Fairly easy	Fairly easy	Fairly difficult	Fairly easy	Fairly easy	Fairly difficult	Fairly easy	Very easy	Very easy	Fairly easy	Very easy	Very easy	Fairly difficult	Very easy	Fairly easy	Fairly easy	Fairly difficult	Fairly easy	Fairly difficult	Very easy	Fairly difficult	Fairly difficult	Very easy	Very easy	Fairly easy	Very difficult	Fairly easy	Fairly easy	Very easy	Very easy	Fairly easy
LT	Agree	Lithuania	Female	56 - 65	Higher education	Full-time	Below average	Middle	1 – 4 times	Fairly easy	Fairly easy	Fairly difficult	Very easy	Fairly easy	Fairly easy	Fairly difficult	Fairly easy	Fairly difficult	Very difficult	Fairly easy	Very difficult	Fairly difficult	Fairly easy	Fairly easy	Fairly easy	Fairly easy	Fairly difficult	Fairly difficult	Fairly difficult	Fairly easy	Fairly easy	Fairly easy	Fairly easy	Fairly easy	Fairly difficult	Fairly difficult	Very difficult	Very easy	Fairly easy	Very difficult	Fairly easy	Fairly difficult	Very difficult	Fairly difficult	Fairly difficult	Fairly easy	Very difficult	Fairly easy	Fairly difficult
LT	Agree	Lithuania	Female	26 - 35	Higher education	Full-time	Above average	High	1 – 4 times	Fairly easy	Fairly easy	Fairly difficult	Fairly easy	Fairly easy	Fairly easy	Fairly difficult	Fairly easy	Fairly easy	Fairly easy	Fairly difficult	Fairly difficult	Fairly difficult	Fairly easy	Fairly difficult	Fairly easy	Fairly easy	Fairly difficult	Fairly difficult	Fairly easy	Fairly easy	Fairly easy	Fairly difficult	Fairly difficult	Fairly difficult	Fairly easy	Fairly difficult	Fairly difficult	Fairly easy	Fairly easy	Fairly easy	Fairly easy	Fairly easy	Fairly easy	Fairly difficult	Fairly easy	Fairly easy	Very difficult	Fairly easy	Fairly easy
LT	Agree	Lithuania	Male	18 - 25	Upper secondary education	Full-time	Average	Middle	1 – 4 times	Very easy	Fairly easy	Very easy	Very easy	Fairly easy	Fairly difficult	Very easy	Very easy	Fairly easy	Fairly easy	Very easy	Fairly easy	Fairly easy	Fairly easy	Fairly easy	Very easy	Very easy	Fairly easy	Very easy	Very easy	Fairly difficult	Very easy	Very easy	Very easy	Fairly easy	Fairly easy	Fairly easy	Fairly easy	Fairly easy	Fairly easy	Very easy	Very easy	Very easy	Fairly easy	Fairly easy	Fairly easy	Fairly easy	Fairly difficult	Fairly difficult	Fairly easy
LT	Agree	Lithuania	Female	26 - 35	Higher education	Full-time	Average	Middle	5 – 8 times	Fairly easy	Fairly easy	Fairly easy	Fairly difficult	Fairly easy	Fairly easy	Fairly difficult	Very easy	Fairly easy	Fairly difficult	Fairly difficult	Fairly difficult	Fairly easy	Very easy	Fairly easy	Fairly easy	Fairly easy	Fairly difficult	Fairly difficult	Fairly easy	Fairly easy	Very easy	Very easy	Fairly easy	Fairly difficult	Fairly difficult	Fairly difficult	Fairly difficult	Very easy	Fairly difficult	Fairly easy	Fairly easy	Fairly easy	Very difficult	Very difficult	Fairly difficult	Fairly easy	Fairly easy	Fairly easy	Fairly easy
LT	Agree	Lithuania	Female	18 - 25	Higher education	Unemployed	Above average	High	8 times and more	Very easy	Fairly difficult	Fairly difficult	Fairly easy	Fairly easy	Fairly easy	Fairly easy	Fairly easy	Fairly easy	Fairly difficult	Fairly difficult	Fairly easy	Fairly easy	Fairly difficult	Fairly easy	Fairly difficult	Very easy	Very easy	Fairly difficult	Fairly difficult	Very easy	Fairly easy	Very easy	Very easy	Very easy	Fairly easy	Fairly difficult	Fairly easy	Fairly difficult	Fairly easy	Fairly easy	Fairly difficult	Very easy	Fairly difficult	Fairly difficult	Fairly difficult	Fairly easy	Fairly difficult	Fairly difficult	Very easy
LT	Agree	Lithuania	Male	66 - 75	Post-secondary education	Full-time	Below average	Lower middle	0 times	Very easy	Very easy	Fairly easy	Fairly easy	Very easy	Very easy	Fairly difficult	Very easy	Fairly easy	Fairly difficult	Fairly easy	Fairly easy	Fairly easy	Very easy	Very easy	Very easy	Very easy	Fairly easy	Fairly difficult	Very easy	Very easy	Fairly easy	Fairly easy	Very easy	Very easy	Fairly difficult	Fairly easy	Very easy	Very difficult	Fairly easy	Fairly easy	Very easy	Fairly easy	Fairly easy	Very difficult	Fairly easy	Very easy	Very easy	Fairly easy	Fairly easy
LT	Agree	Lithuania	Female	36 - 45	Upper secondary education	Full-time	Average	Middle	1 – 4 times	Fairly easy	Do not know	Fairly easy	Do not know	Fairly easy	Very easy	Fairly easy	Fairly easy	Fairly easy	Fairly difficult	Fairly easy	Fairly easy	Fairly easy	Very easy	Very easy	Very easy	Very easy	Very easy	Very easy	Fairly difficult	Fairly easy	Very easy	Very easy	Very easy	Fairly easy	Fairly easy	Fairly easy	Fairly easy	Fairly difficult	Fairly difficult	Fairly difficult	Fairly easy	Fairly easy	Fairly difficult	Fairly difficult	Fairly easy	Fairly difficult	Fairly difficult	Fairly easy	Fairly difficult
LT	Agree	Lithuania	Female	18 - 25	Higher education	Full-time	Average	Middle	1 – 4 times	Fairly easy	Fairly easy	Fairly easy	Fairly easy	Fairly difficult	Fairly easy	Fairly easy	Fairly easy	Fairly difficult	Fairly difficult	Fairly easy	Fairly difficult	Fairly easy	Fairly easy	Fairly easy	Fairly easy	Fairly easy	Fairly easy	Fairly easy	Fairly easy	Fairly easy	Fairly easy	Fairly easy	Fairly easy	Fairly easy	Fairly easy	Very easy	Fairly difficult	Fairly easy	Fairly easy	Fairly difficult	Fairly easy	Fairly easy	Fairly difficult	Fairly difficult	Fairly easy	Fairly easy	Fairly easy	Fairly easy	Fairly difficult
LT	Agree	Lithuania	Female	46 - 55	Post-secondary education	Full-time	Average	Middle	1 – 4 times	Very easy	Very easy	Very easy	Very easy	Fairly easy	Fairly easy	Very easy	Very easy	Fairly easy	Very difficult	Very easy	Very difficult	Very easy	Fairly easy	Fairly easy	Fairly easy	Very easy	Very easy	Very easy	Very easy	Very easy	Very difficult	Very easy	Very easy	Very easy	Very difficult	Very easy	Very difficult	Very difficult	Fairly difficult	Very easy	Very easy	Very easy	Fairly easy	Very difficult	Very easy	Very easy	Very difficult	Very easy	Very easy
LT	Agree	Lithuania	Female	36 - 45	Higher education	Part-time	Above average	Upper middle	1 – 4 times	Very easy	Very easy	Very easy	Fairly easy	Fairly easy	Fairly easy	Fairly difficult	Fairly easy	Fairly easy	Fairly difficult	Fairly difficult	Fairly difficult	Fairly easy	Fairly easy	Fairly easy	Fairly easy	Fairly easy	Fairly easy	Fairly easy	Fairly easy	Fairly difficult	Fairly easy	Fairly easy	Fairly easy	Fairly difficult	Fairly difficult	Fairly difficult	Fairly difficult	Fairly difficult	Fairly difficult	Fairly difficult	Fairly easy	Fairly easy	Fairly difficult	Fairly difficult	Fairly difficult	Fairly difficult	Fairly easy	Fairly easy	Fairly easy
LT	Agree	Lithuania	Male	36 - 45	Upper secondary education	Full-time	Average	Middle	1 – 4 times	Fairly difficult	Fairly difficult	Fairly easy	Fairly easy	Fairly easy	Do not know	Fairly difficult	Fairly easy	Fairly easy	Fairly difficult	Fairly easy	Fairly difficult	Fairly difficult	Fairly difficult	Fairly easy	Fairly difficult	Fairly easy	Fairly difficult	Fairly easy	Fairly easy	Fairly easy	Fairly easy	Fairly easy	Fairly difficult	Fairly easy	Fairly difficult	Fairly difficult	Fairly difficult	Fairly difficult	Fairly difficult	Fairly difficult	Fairly difficult	Fairly difficult	Fairly difficult	Fairly difficult	Fairly easy	Fairly easy	Fairly difficult	Fairly difficult	Fairly difficult
LT	Agree	Lithuania	Female	26 - 35	Higher education	Full-time	Above average	Middle	5 – 8 times	Fairly easy	Fairly easy	Very easy	Fairly easy	Fairly easy	Fairly difficult	Very easy	Fairly easy	Fairly easy	Fairly easy	Fairly easy	Fairly difficult	Fairly difficult	Fairly easy	Very easy	Very easy	Fairly difficult	Fairly difficult	Very difficult	Fairly difficult	Fairly difficult	Very difficult	Fairly easy	Fairly difficult	Fairly difficult	Fairly difficult	Fairly easy	Fairly difficult	Very difficult	Fairly easy	Fairly difficult	Fairly easy	Fairly easy	Fairly easy	Fairly easy	Fairly easy	Fairly easy	Fairly easy	Fairly difficult	Fairly difficult
LT	Agree	Lithuania	Female	36 - 45	Post-secondary education	Part-time	Average	Upper middle	0 times	Fairly easy	Fairly easy	Fairly easy	Fairly easy	Fairly easy	Fairly difficult	Fairly difficult	Fairly easy	Do not know	Fairly difficult	Fairly difficult	Fairly difficult	Fairly easy	Fairly easy	Fairly difficult	Fairly easy	Fairly easy	Fairly easy	Fairly difficult	Fairly easy	Fairly easy	Fairly easy	Fairly easy	Fairly easy	Fairly difficult	Fairly difficult	Fairly easy	Fairly difficult	Fairly easy	Fairly difficult	Fairly difficult	Fairly easy	Fairly easy	Fairly easy	Fairly difficult	Fairly difficult	Fairly difficult	Fairly difficult	Fairly easy	Fairly easy
LT	Agree	Lithuania	Male	46 - 55	Higher education	Full-time	Average	Upper middle	1 – 4 times	Fairly easy	Fairly difficult	Fairly easy	Fairly easy	Fairly easy	Fairly easy	Fairly easy	Fairly easy	Very difficult	Fairly difficult	Fairly easy	Fairly difficult	Fairly difficult	Fairly easy	Fairly difficult	Fairly easy	Fairly easy	Fairly difficult	Fairly easy	Fairly easy	Fairly easy	Very difficult	Very easy	Fairly easy	Fairly easy	Fairly difficult	Very easy	Fairly difficult	Fairly difficult	Fairly easy	Fairly difficult	Fairly easy	Fairly easy	Fairly easy	Fairly easy	Fairly easy	Fairly easy	Fairly easy	Fairly easy	Fairly difficult
LT	Agree	Lithuania	Female	26 - 35	Higher education	Full-time	Average	Upper middle	1 – 4 times	Fairly difficult	Fairly difficult	Fairly difficult	Fairly difficult	Fairly easy	Fairly easy	Fairly easy	Fairly easy	Fairly difficult	Fairly difficult	Fairly difficult	Fairly difficult	Fairly difficult	Fairly easy	Fairly easy	Fairly easy	Fairly easy	Fairly easy	Fairly difficult	Fairly difficult	Fairly difficult	Fairly difficult	Fairly easy	Fairly difficult	Fairly easy	Fairly difficult	Fairly easy	Fairly difficult	Fairly difficult	Fairly difficult	Fairly difficult	Fairly easy	Fairly easy	Fairly difficult	Fairly difficult	Fairly difficult	Fairly easy	Fairly difficult	Fairly difficult	Fairly difficult
LT	Agree	Lithuania	Female	18 - 25	Upper secondary education	Other	Average	Middle	5 – 8 times	Fairly difficult	Fairly difficult	Fairly easy	Fairly difficult	Fairly easy	Very easy	Fairly easy	Very easy	Very easy	Fairly difficult	Fairly difficult	Fairly difficult	Fairly easy	Very easy	Fairly easy	Fairly easy	Very easy	Fairly easy	Fairly easy	Fairly easy	Fairly difficult	Fairly easy	Fairly easy	Fairly easy	Fairly difficult	Fairly easy	Fairly easy	Fairly difficult	Fairly easy	Fairly easy	Fairly easy	Fairly easy	Fairly easy	Fairly easy	Fairly difficult	Fairly difficult	Fairly easy	Fairly easy	Fairly easy	Fairly easy
LT	Agree	Lithuania	Female	36 - 45	Upper secondary education	Unemployed	Average	Upper middle	1 – 4 times	Fairly easy	Fairly easy	Fairly difficult	Fairly easy	Fairly easy	Fairly easy	Fairly difficult	Very difficult	Fairly difficult	Fairly difficult	Fairly difficult	Fairly difficult	Fairly easy	Fairly difficult	Fairly easy	Fairly easy	Fairly easy	Fairly easy	Fairly difficult	Fairly difficult	Fairly difficult	Fairly difficult	Very easy	Very easy	Fairly easy	Very difficult	Fairly easy	Very difficult	Very difficult	Fairly difficult	Fairly difficult	Fairly easy	Fairly easy	Fairly easy	Fairly difficult	Fairly difficult	Fairly easy	Very difficult	Fairly easy	Fairly difficult
LT	Agree	Lithuania	Female	56 - 65	Upper secondary education	Unemployed	Average	Upper middle	8 times and more	Fairly easy	Fairly easy	Fairly easy	Fairly difficult	Fairly easy	Fairly difficult	Fairly difficult	Fairly easy	Fairly easy	Fairly difficult	Very difficult	Fairly easy	Very difficult	Fairly easy	Do not know	Very difficult	Fairly easy	Fairly easy	Fairly difficult	Very difficult		Very difficult	Fairly easy		Fairly difficult	Very difficult	Fairly difficult	Fairly easy	Very difficult	Fairly easy	Fairly easy	Fairly easy	Fairly easy	Fairly easy	Very difficult	Very difficult	Fairly easy	Fairly difficult	Fairly easy	Fairly easy
LT	Agree	Lithuania	Female	26 - 35	Higher education	Full-time	Above average	High	1 – 4 times	Fairly easy	Fairly easy	Fairly easy	Very easy	Very easy	Fairly easy	Fairly easy	Fairly easy	Very easy	Fairly easy	Fairly easy	Fairly easy	Fairly easy	Very easy	Very easy	Very easy	Very easy	Very easy	Very easy	Very easy	Fairly easy	Fairly easy	Very easy	Very easy	Fairly easy	Fairly difficult	Fairly difficult	Fairly easy	Fairly difficult	Fairly easy	Fairly difficult	Very easy	Very easy	Fairly easy	Fairly easy	Very easy	Very easy	Fairly easy	Fairly easy	Fairly easy
LT	Agree	Lithuania	Female	36 - 45	Higher education	Full-time	Average	Middle	1 – 4 times	Fairly easy	Fairly easy	Very easy	Very easy	Fairly easy	Very easy	Very easy	Very easy	Fairly easy	Fairly easy	Very easy	Fairly easy	Fairly easy	Fairly easy	Very easy	Fairly easy	Very easy	Very easy	Fairly easy	Fairly easy	Very easy	Fairly easy	Fairly easy	Very easy	Very easy	Fairly easy	Fairly easy	Fairly easy	Very easy	Very easy	Very easy	Very easy	Very easy	Very easy	Fairly easy	Very easy	Very easy	Fairly easy	Very easy	Very easy
LT	Agree	Lithuania	Female	36 - 45	Post-secondary education	Full-time	Above average	Upper middle	1 – 4 times	Fairly easy	Fairly easy	Fairly easy	Very easy	Fairly easy	Very easy	Fairly easy	Fairly easy	Fairly easy	Fairly easy	Fairly difficult	Fairly difficult	Fairly easy	Fairly easy	Fairly easy	Fairly easy	Very easy	Very easy	Very easy	Very easy	Very easy	Very easy	Very easy	Very easy	Fairly easy	Fairly easy	Fairly easy	Fairly easy	Very easy	Fairly easy	Fairly easy	Very easy	Very easy	Fairly easy	Fairly difficult	Fairly difficult	Fairly easy	Fairly easy	Very easy	Fairly easy
LT	Agree	Lithuania	Male	46 - 55	Upper secondary education	Retired	Very poor	Middle	1 – 4 times	Fairly easy	Fairly easy	Fairly difficult	Fairly easy	Fairly easy	Fairly easy	Fairly difficult	Fairly easy	Fairly easy	Fairly difficult	Fairly difficult	Fairly difficult	Fairly easy	Fairly easy	Fairly easy	Fairly easy	Very easy	Fairly difficult	Fairly easy	Fairly easy	Fairly easy	Fairly easy	Very easy	Very easy	Fairly easy	Fairly difficult	Fairly easy	Very easy	Very easy	Fairly easy	Fairly easy	Fairly easy	Fairly easy	Fairly easy	Fairly easy	Fairly difficult	Fairly difficult	Fairly difficult	Fairly difficult	Fairly difficult
LT	Agree	Lithuania	Female	18 - 25	Upper secondary education	Full-time	Excellent	Middle	1 – 4 times	Fairly easy	Fairly easy	Very easy	Very easy	Very easy	Very easy	Very easy	Fairly easy	Fairly easy	Fairly difficult	Fairly difficult	Very difficult	Fairly easy	Very easy	Very easy	Very easy	Very easy	Fairly easy	Fairly difficult	Fairly easy	Very easy	Fairly easy	Fairly easy	Fairly easy	Very easy	Very difficult	Fairly difficult	Fairly difficult	Fairly difficult	Very easy	Very easy	Very easy	Fairly easy	Fairly easy	Fairly difficult	Fairly easy	Fairly easy	Fairly easy	Fairly easy	Very easy
LT	Agree	Lithuania	Female	66 - 75	Upper secondary education	Retired	Average	Middle	5 – 8 times	Fairly easy	Fairly easy	Fairly easy	Fairly easy	Fairly easy	Fairly easy	Fairly easy	Fairly easy	Fairly easy	Fairly easy	Fairly easy	Fairly easy	Fairly easy	Fairly easy	Fairly easy	Fairly easy	Fairly easy	Fairly easy	Fairly easy	Fairly easy	Fairly easy	Fairly easy	Fairly easy	Fairly easy	Fairly easy	Fairly easy	Fairly easy	Fairly easy	Fairly easy	Fairly easy	Fairly easy	Fairly easy	Fairly easy	Fairly easy	Fairly difficult	Fairly difficult	Fairly difficult	Fairly difficult	Fairly easy	Fairly easy
LT	Agree	Lithuania	Female	66 - 75	Upper secondary education	Retired	Below average	Middle	8 times and more	Very easy	Fairly easy	Fairly easy	Fairly easy	Fairly easy	Fairly easy	Fairly difficult	Fairly easy	Fairly easy	Fairly difficult	Fairly difficult	Very difficult	Fairly easy	Fairly easy	Fairly easy	Fairly easy	Very easy	Fairly difficult	Fairly easy	Fairly easy	Fairly easy	Fairly easy	Fairly easy	Fairly easy	Fairly easy	Fairly difficult	Fairly difficult	Fairly difficult	Fairly difficult	Fairly easy	Fairly easy	Fairly easy	Fairly easy	Fairly difficult	Fairly difficult	Fairly easy	Fairly easy	Fairly difficult	Fairly easy	Fairly easy
LT	Agree	Lithuania	Female	18 - 25	Upper secondary education	Other	Average	Middle	0 times	Fairly easy	Fairly easy	Very easy	Very easy	Fairly easy	Fairly easy	Fairly easy	Fairly easy	Fairly easy	Fairly easy	Fairly easy	Fairly difficult	Fairly easy	Fairly easy	Fairly difficult	Fairly easy	Fairly easy	Fairly easy	Fairly easy	Fairly easy	Fairly easy	Very easy	Very easy	Fairly easy	Fairly easy	Fairly difficult	Fairly difficult	Fairly difficult	Fairly difficult	Fairly easy	Fairly difficult	Fairly easy	Fairly easy	Fairly easy	Fairly difficult	Fairly difficult	Fairly easy	Fairly easy	Fairly easy	Fairly difficult
LT	Agree	Lithuania	Male	46 - 55	Upper secondary education	Full-time	Average	Middle	0 times	Fairly easy	Fairly easy	Very easy	Fairly easy	Fairly easy	Very easy	Very easy	Fairly easy	Fairly easy	Fairly easy	Very easy	Fairly difficult	Fairly easy	Fairly easy	Very easy	Very easy	Fairly easy	Very easy	Fairly easy	Fairly easy	Very easy	Fairly difficult	Fairly easy	Very easy	Very easy	Fairly difficult	Fairly easy	Fairly difficult		Fairly difficult	Fairly easy	Very easy	Very easy	Fairly difficult	Fairly difficult	Fairly easy	Fairly difficult	Fairly difficult	Fairly difficult	Fairly easy
LT	Agree	Lithuania	Male	36 - 45	Upper secondary education	Other	Average	Middle	1 – 4 times	Fairly difficult	Very difficult	Fairly easy	Fairly easy	Fairly difficult	Fairly difficult	Fairly easy	Fairly easy	Fairly easy	Fairly easy	Fairly easy	Very difficult	Fairly easy	Fairly easy	Fairly easy	Fairly difficult	Fairly easy	Fairly easy	Fairly easy	Fairly easy	Very easy	Very difficult	Fairly easy	Fairly easy	Very easy	Very difficult	Very easy	Fairly difficult	Very difficult	Fairly easy	Fairly difficult	Very easy	Very easy	Fairly difficult	Fairly easy	Fairly difficult	Very easy	Fairly difficult	Fairly difficult	Fairly difficult
LT	Agree	Lithuania	Female	46 - 55	Higher education	Full-time	Above average	Middle	1 – 4 times	Fairly difficult	Fairly difficult	Fairly difficult	Fairly difficult	Fairly difficult	Fairly easy	Fairly difficult	Fairly easy	Fairly difficult	Fairly difficult	Fairly difficult	Very difficult	Fairly difficult	Fairly difficult	Fairly difficult	Fairly difficult	Fairly difficult	Very difficult	Fairly difficult	Fairly difficult	Fairly difficult	Fairly difficult	Fairly easy	Fairly difficult	Fairly difficult	Fairly difficult	Fairly difficult	Very difficult	Fairly difficult	Fairly difficult	Very difficult	Fairly easy	Fairly difficult	Fairly difficult	Fairly difficult	Fairly difficult	Fairly difficult	Fairly difficult	Fairly difficult	Very difficult
LT	Agree	Lithuania	Female	36 - 45	Higher education	Full-time	Average	High	1 – 4 times	Fairly easy	Fairly easy	Fairly easy	Fairly easy	Fairly easy	Very easy	Fairly easy	Fairly easy	Fairly easy	Fairly difficult	Fairly difficult	Fairly difficult	Fairly easy	Fairly easy	Very easy	Very easy	Fairly easy	Fairly difficult	Fairly difficult	Fairly difficult	Fairly difficult	Fairly difficult	Fairly easy	Fairly difficult	Fairly easy	Fairly difficult	Fairly easy	Fairly difficult	Fairly difficult	Fairly difficult	Fairly difficult	Fairly difficult	Fairly difficult	Fairly difficult	Fairly difficult	Fairly easy	Fairly difficult	Very easy	Fairly difficult	Fairly difficult
LT	Agree	Lithuania	Female	36 - 45	Post-secondary education	Full-time	Average	Upper middle	0 times	Fairly easy	Fairly easy	Fairly easy	Fairly easy	Fairly easy	Fairly difficult	Fairly difficult	Fairly easy	Fairly difficult	Fairly easy	Fairly easy	Fairly difficult	Fairly easy	Fairly easy	Fairly easy	Fairly easy	Fairly easy	Fairly easy	Fairly easy	Fairly easy	Fairly difficult	Fairly easy	Fairly easy	Fairly difficult	Fairly difficult	Fairly easy	Fairly easy	Fairly difficult	Fairly difficult	Fairly difficult	Fairly difficult	Fairly easy	Fairly easy	Fairly easy	Fairly difficult	Fairly difficult	Fairly difficult	Fairly difficult	Fairly difficult	Fairly easy
LT	Agree	Lithuania	Female	18 - 25	Upper secondary education	Other	Very poor	Upper middle	1 – 4 times	Very easy	Fairly easy	Fairly easy	Very easy	Fairly easy	Fairly easy	Fairly easy	Very easy	Very easy	Fairly easy	Fairly easy	Fairly easy	Very easy	Very easy	Very easy	Very easy	Very easy	Fairly easy	Fairly difficult	Fairly easy	Fairly easy	Fairly difficult	Fairly easy	Fairly easy	Fairly easy	Fairly difficult	Fairly difficult	Fairly difficult	Fairly difficult	Very difficult	Fairly difficult	Very easy	Fairly easy	Fairly difficult	Fairly difficult	Fairly difficult	Fairly easy	Fairly easy	Fairly easy	Fairly difficult
LT	Agree	Lithuania	Male	18 - 25	Upper secondary education	Other	Above average	High	1 – 4 times	Very easy	Fairly easy	Very easy	Fairly easy	Fairly easy	Fairly easy	Fairly easy	Very easy	Very easy	Fairly easy	Fairly easy	Fairly difficult	Very easy	Fairly easy	Very easy	Very easy	Very easy	Fairly easy	Fairly easy	Fairly easy	Fairly difficult	Fairly easy	Fairly easy	Fairly easy	Fairly difficult	Fairly easy	Fairly easy	Fairly difficult	Fairly difficult	Fairly easy	Fairly easy	Fairly easy	Fairly easy	Fairly difficult	Fairly difficult	Fairly easy	Very easy	Fairly easy	Fairly easy	Fairly easy
LT	Agree	Lithuania	Male	26 - 35	Higher education	Other	Above average	Middle	1 – 4 times	Fairly easy	Fairly difficult	Fairly easy	Fairly easy	Fairly difficult	Fairly difficult	Fairly difficult	Fairly easy	Fairly difficult	Fairly difficult	Fairly easy	Fairly difficult	Fairly difficult	Fairly difficult	Fairly easy	Fairly easy	Fairly difficult	Fairly difficult	Fairly difficult	Very difficult	Very difficult	Fairly difficult	Very difficult	Fairly easy	Very difficult	Very difficult	Fairly difficult	Fairly difficult	Very difficult	Very difficult	Very difficult	Very difficult	Very difficult	Very difficult	Very difficult	Very difficult	Fairly difficult	Fairly difficult	Very difficult	Very difficult
LT	Agree	Lithuania	Male	66 - 75	Post-secondary education	Retired	Average	Middle	1 – 4 times	Fairly easy	Fairly easy	Fairly difficult	Fairly easy	Fairly easy	Fairly easy	Fairly easy	Fairly easy	Fairly easy	Fairly easy	Fairly difficult	Fairly difficult	Fairly easy	Fairly easy	Fairly easy	Fairly easy	Fairly easy	Fairly easy	Fairly easy	Fairly easy	Fairly easy	Fairly easy	Fairly easy	Fairly easy	Fairly easy	Fairly easy	Fairly easy	Fairly difficult	Fairly easy	Fairly difficult	Fairly difficult	Fairly easy	Fairly easy	Fairly easy	Fairly difficult	Fairly easy	Fairly easy	Very difficult	Fairly easy	Fairly easy
LT	Agree	Lithuania	Male	66 - 75	Upper secondary education	Retired	Average	Middle	1 – 4 times	Fairly easy	Fairly easy	Fairly easy	Fairly easy	Fairly easy	Fairly easy	Fairly easy	Fairly easy	Fairly easy	Fairly easy	Fairly easy	Fairly difficult	Fairly easy	Fairly easy	Fairly easy	Fairly easy	Very easy	Fairly easy	Fairly difficult	Fairly easy		Fairly easy	Very easy	Fairly easy	Fairly easy	Very difficult	Fairly easy	Fairly difficult	Very difficult	Fairly easy	Fairly easy	Very easy	Fairly easy	Fairly easy	Very easy	Very difficult	Fairly easy	Very difficult	Fairly easy	Fairly easy
LT	Agree	Lithuania	Female	36 - 45	Higher education	Full-time	Average	Middle	1 – 4 times	Very easy	Very easy	Very easy	Very easy	Very easy	Very easy	Very easy	Very easy	Very easy	Very easy	Very easy	Very easy	Very easy	Very easy	Very easy	Very easy	Very easy	Very easy	Very easy	Very easy	Very easy	Very easy	Very easy	Very easy	Very easy	Very easy	Very easy	Very easy	Very easy	Very easy	Very difficult	Very easy	Very easy	Fairly difficult	Fairly easy	Fairly easy	Very easy	Fairly easy	Fairly easy	Very easy
LT	Agree	Lithuania	Female	18 - 25	Upper secondary education	Other	Excellent	Very high	1 – 4 times	Fairly easy	Fairly easy	Very easy	Very easy	Fairly easy	Fairly easy	Fairly easy	Fairly easy	Very easy	Fairly easy	Fairly difficult	Fairly difficult	Fairly easy	Very easy	Very easy	Very easy	Very easy	Fairly difficult	Very easy	Very easy	Very easy	Very easy	Very easy	Very easy	Fairly easy	Fairly difficult	Fairly easy	Fairly difficult	Very easy	Very easy	Fairly easy	Very easy	Fairly easy	Fairly easy	Fairly difficult	Fairly easy	Very easy	Very easy	Fairly easy	Fairly easy
LT	Agree	Lithuania	Female	56 - 65	Upper secondary education	Retired	Very poor	Middle	1 – 4 times	Fairly easy	Fairly easy	Very easy	Fairly easy	Do not know	Fairly easy	Fairly difficult	Fairly difficult	Fairly difficult	Fairly difficult	Fairly difficult	Fairly difficult	Very easy	Very easy	Very easy	Very easy	Very easy	Very easy	Very easy	Very easy	Very easy	Very difficult	Very easy	Very easy	Very easy		Very easy	Very difficult	Very difficult	Fairly difficult	Very difficult	Very easy	Very easy	Very difficult	Very difficult		Very easy	Very difficult	Very easy	Very easy
LT	Agree	Lithuania	Female	18 - 25	Post-secondary education	Other	Average	Middle	0 times	Very easy	Very easy	Very easy	Very easy	Very easy	Very easy	Very easy	Fairly easy	Very easy	Very easy	Fairly easy	Fairly difficult	Fairly easy	Fairly easy	Very easy	Fairly easy	Very easy	Very easy	Very easy	Very easy	Very easy	Very easy	Very easy	Very easy	Very easy	Very easy	Very easy	Very easy	Very easy	Fairly easy	Fairly easy	Very easy	Very easy	Very easy	Very easy	Very easy	Fairly easy	Fairly easy	Fairly easy	Fairly difficult
LT	Agree	Lithuania	Male	26 - 35	Higher education	Full-time	Above average	Upper middle	0 times	Fairly easy	Fairly easy	Fairly easy	Fairly easy	Fairly easy	Fairly easy	Fairly easy	Fairly easy	Fairly easy	Fairly easy	Fairly easy	Fairly easy	Fairly easy	Fairly easy	Fairly easy	Fairly easy	Fairly easy	Fairly easy	Fairly easy	Fairly easy	Fairly easy	Fairly easy	Fairly easy	Fairly easy	Fairly easy	Fairly easy	Fairly easy	Fairly easy	Fairly easy	Fairly easy	Fairly easy	Fairly easy	Fairly easy	Fairly easy	Fairly easy	Fairly easy	Fairly easy	Fairly easy	Fairly easy	Fairly easy
LT	Agree	Lithuania	Male	36 - 45	Higher education	Full-time	Above average	High	0 times	Fairly easy	Fairly easy	Fairly easy	Fairly easy	Fairly easy	Fairly easy	Fairly easy	Fairly easy	Fairly easy	Fairly easy	Fairly easy	Fairly easy	Fairly easy	Fairly easy	Fairly easy	Fairly easy	Fairly easy	Fairly easy	Fairly easy	Fairly easy	Fairly easy	Fairly easy	Fairly easy	Fairly easy	Fairly easy	Fairly easy	Fairly easy	Fairly easy	Fairly easy	Fairly difficult	Fairly difficult	Fairly easy	Fairly easy	Fairly easy	Fairly easy	Fairly easy	Fairly easy	Fairly easy	Fairly easy	Fairly easy
LT	Agree	Lithuania	Male	56 - 65	Post-secondary education	Full-time	Average	Upper middle	1 – 4 times	Fairly easy	Fairly easy	Fairly easy	Fairly easy	Fairly easy	Fairly easy	Fairly easy	Fairly easy	Fairly easy	Fairly easy	Fairly easy	Fairly difficult	Fairly easy	Fairly easy	Fairly easy	Fairly easy	Fairly easy	Fairly easy	Fairly easy	Fairly easy	Fairly difficult	Fairly easy	Fairly easy	Fairly easy	Fairly easy	Fairly difficult	Fairly easy	Fairly difficult	Fairly easy	Fairly difficult	Fairly difficult	Fairly easy	Fairly easy	Fairly difficult	Fairly easy	Fairly difficult	Fairly easy	Fairly easy	Fairly easy	Fairly easy
LT	Agree	Lithuania	Male	36 - 45	Upper secondary education	Full-time	Average	Middle	1 – 4 times	Fairly easy	Fairly easy	Fairly easy	Fairly easy	Fairly easy	Fairly easy	Fairly easy	Fairly difficult	Fairly difficult	Fairly difficult	Fairly easy	Fairly easy	Fairly easy	Fairly easy	Fairly easy	Fairly easy	Fairly difficult	Fairly difficult	Fairly difficult	Fairly difficult	Fairly difficult	Fairly easy	Fairly easy	Fairly easy	Fairly easy	Fairly easy	Fairly easy	Fairly easy	Fairly easy	Fairly difficult	Fairly difficult	Fairly difficult	Fairly easy	Fairly easy	Fairly easy	Fairly easy	Fairly easy	Fairly difficult	Fairly difficult	Fairly difficult
LT	Agree	Lithuania	Male	46 - 55	Post-secondary education	Full-time	Above average	Middle	1 – 4 times	Fairly easy	Fairly easy	Fairly easy	Fairly easy	Fairly easy	Fairly easy	Fairly easy	Fairly difficult	Fairly difficult	Fairly difficult	Fairly difficult	Fairly difficult	Fairly easy	Fairly easy	Fairly easy	Fairly easy	Fairly easy	Fairly easy	Fairly easy	Fairly easy	Fairly easy	Fairly easy	Fairly easy	Fairly easy	Fairly easy	Fairly easy	Fairly easy	Fairly easy	Fairly easy	Fairly easy	Fairly difficult	Fairly easy	Fairly easy	Fairly easy	Fairly easy	Fairly difficult	Fairly difficult	Fairly difficult	Fairly easy	Fairly easy
[truncated: 7 more columns]
